# Supplementary material for: New triazole-based coordination complexes as antitumor agents against triple negative breast cancer MDA-MB-468 cell line
Source: RSC Adv. 2023 Dec 12;13(51):36158–67. doi: 10.1039/d3ra07714d (PMC10714199; doi:10.1039/d3ra07714d)
Supplement: RA-013-D3RA07714D-s002 [file RA-013-D3RA07714D-s002.cif]

# Electronic Supplementary Material (ESI) for RSC Advances.
# This journal is © The Royal Society of Chemistry 2023

####################################################################### 
# 
# This file contains crystal structure data downloaded from the 
# Cambridge Structural Database (CSD) hosted by the Cambridge 
# Crystallographic Data Centre (CCDC).
# 
# Full information about CCDC data access policies and citation 
# guidelines are available at http://www.ccdc.cam.ac.uk/access/V1 
# 
# Audit and citation data items may have been added by the CCDC. 
# Please retain this information to preserve the provenance of 
# this file and to allow appropriate attribution of the data. 
# 
#######################################################################

data_yg_D1Ni
_database_code_depnum_ccdc_archive 'CCDC 2287511'
loop_
_audit_author_name
_audit_author_address
'Charalampos Moiras'
;University of Glasgow
United Kingdom
;
_audit_update_record             
;
2023-08-08 deposited with the CCDC.	2023-12-05 downloaded from the CCDC.
;
# start Validation Reply Form
_vrf_PLAT910_yg_D1Ni             
;
PROBLEM: Missing # of FCF Reflection(s) Below Theta(Min).         14 Note
RESPONSE: Due to weak reflections
;
# Added during the CSD deposition process: Tuesday 08 August 2023 01:36 PM
# end Validation Reply Form


_audit_creation_method           SHELXL-2018/3
_shelx_SHELXL_version_number     2018/3
_chemical_name_systematic        ?
_chemical_name_common            ?
_chemical_melting_point          ?
_chemical_formula_moiety         'C24 H33 N15 Ni, 2(Cl O4), C2 H6 O S'
_chemical_formula_sum            'C26 H39 Cl2 N15 Ni O9 S'
_chemical_formula_weight         867.39

loop_
_atom_type_symbol
_atom_type_description
_atom_type_scat_dispersion_real
_atom_type_scat_dispersion_imag
_atom_type_scat_source
C C 0.0033 0.0016 'International Tables Vol C Tables 4.2.6.8 and 6.1.1.4'
H H 0.0000 0.0000 'International Tables Vol C Tables 4.2.6.8 and 6.1.1.4'
N N 0.0061 0.0033 'International Tables Vol C Tables 4.2.6.8 and 6.1.1.4'
O O 0.0106 0.0060 'International Tables Vol C Tables 4.2.6.8 and 6.1.1.4'
Cl Cl 0.1484 0.1585 'International Tables Vol C Tables 4.2.6.8 and 6.1.1.4'
Ni Ni 0.3393 1.1124 'International Tables Vol C Tables 4.2.6.8 and 6.1.1.4'
S S 0.1246 0.1234 'International Tables Vol C Tables 4.2.6.8 and 6.1.1.4'

_space_group_crystal_system      triclinic
_space_group_IT_number           2
_space_group_name_H-M_alt        'P -1'
_space_group_name_Hall           '-P 1'

_shelx_space_group_comment       
;
The symmetry employed for this shelxl refinement is uniquely defined
by the following loop, which should always be used as a source of
symmetry information in preference to the above space-group names.
They are only intended as comments.
;

loop_
_space_group_symop_operation_xyz
'x, y, z'
'-x, -y, -z'

_cell_length_a                   11.1956(13)
_cell_length_b                   14.8446(14)
_cell_length_c                   14.8844(18)
_cell_angle_alpha                119.056(11)
_cell_angle_beta                 92.646(10)
_cell_angle_gamma                110.233(10)
_cell_volume                     1958.6(4)
_cell_formula_units_Z            2
_cell_measurement_temperature    293(2)
_cell_measurement_reflns_used    6984
_cell_measurement_theta_min      3.1700
_cell_measurement_theta_max      25.9520

_exptl_crystal_description       'thick plate'
_exptl_crystal_colour            colourless
_exptl_crystal_density_meas      ?
_exptl_crystal_density_method    ?
_exptl_crystal_density_diffrn    1.471
_exptl_crystal_F_000             900
_exptl_transmission_factor_min   ?
_exptl_transmission_factor_max   ?
_exptl_crystal_size_max          0.30
_exptl_crystal_size_mid          0.20
_exptl_crystal_size_min          0.10
_exptl_absorpt_coefficient_mu    0.752
_shelx_estimated_absorpt_T_min   ?
_shelx_estimated_absorpt_T_max   ?
_exptl_absorpt_correction_T_min  0.81374
_exptl_absorpt_correction_T_max  1.00000
_exptl_absorpt_correction_type   multi-scan
_exptl_absorpt_process_details   
;
CrysAlisPro, Agilent Technologies,
Version 1.171.37.35 (release 13-08-2014 CrysAlis171 .NET)
(compiled Aug 13 2014,18:06:01)
Empirical absorption correction using spherical harmonics,
 implemented in SCALE3 ABSPACK scaling algorithm.
;
_exptl_absorpt_special_details   ?


_diffrn_ambient_temperature      293(2)
_diffrn_radiation_wavelength     0.71073
_diffrn_radiation_type           MoK\a
_diffrn_source                   'Incoatec microfocus source'
_diffrn_measurement_device_type  'MAR345 image plate'
_diffrn_measurement_method       
;
'80 images, \D\F 2.5\% '
'80 images, \D\F 2.5\% (2nd orientation)'
;
_diffrn_detector_area_resol_mean ?
_diffrn_reflns_number            30651
_diffrn_reflns_av_unetI/netI     0.0284
_diffrn_reflns_av_R_equivalents  0.0368
_diffrn_reflns_limit_h_min       -13
_diffrn_reflns_limit_h_max       13
_diffrn_reflns_limit_k_min       -18
_diffrn_reflns_limit_k_max       18
_diffrn_reflns_limit_l_min       -18
_diffrn_reflns_limit_l_max       18
_diffrn_reflns_theta_min         3.157
_diffrn_reflns_theta_max         26.158
_diffrn_reflns_theta_full        25.242
_diffrn_measured_fraction_theta_max 0.991
_diffrn_measured_fraction_theta_full 0.996
_diffrn_reflns_Laue_measured_fraction_max 0.991
_diffrn_reflns_Laue_measured_fraction_full 0.996
_diffrn_reflns_point_group_measured_fraction_max 0.991
_diffrn_reflns_point_group_measured_fraction_full 0.996
_reflns_number_total             7776
_reflns_number_gt                6846
_reflns_threshold_expression     'I > 2\s(I)'
_reflns_Friedel_coverage         0.000
_reflns_Friedel_fraction_max     .
_reflns_Friedel_fraction_full    .

_reflns_special_details          
;
 Reflections were merged by SHELXL according to the crystal
 class for the calculation of statistics and refinement.
 
 Structure factors included contributions from the .fab file.
 
 _reflns_Friedel_fraction is defined as the number of unique
 Friedel pairs measured divided by the number that would be
 possible theoretically, ignoring centric projections and
 systematic absences.
;

_computing_data_collection       MAR
_computing_cell_refinement       
;
CrysAlisPro, Agilent Technologies,
Version 1.171.37.35 (release 13-08-2014 CrysAlis171 .NET)
(compiled Aug 13 2014,18:06:01)
;
_computing_data_reduction        
;
CrysAlisPro, Agilent Technologies,
Version 1.171.37.35 (release 13-08-2014 CrysAlis171 .NET)
(compiled Aug 13 2014,18:06:01)
;
_computing_structure_solution    'SHELXT (Sheldrick, 2015)'
_computing_structure_refinement  'SHELXL-2018/3 (Sheldrick, 2018)'
_computing_molecular_graphics    'MERCURY (Macrae et al., 2008)'
_computing_publication_material  
;
'MERCURY (Macrae et al., 2008), Platon (Spek, 2009)'
;


_refine_special_details          ?
_refine_ls_structure_factor_coef Fsqd
_refine_ls_matrix_type           full
_refine_ls_weighting_scheme      calc
_refine_ls_weighting_details     
'w=1/[\s^2^(Fo^2^)+(0.0791P)^2^+1.4386P] where P=(Fo^2^+2Fc^2^)/3'
_atom_sites_solution_primary     ?
_atom_sites_solution_secondary   ?
_atom_sites_solution_hydrogens   geom
_refine_ls_hydrogen_treatment    constr
_refine_ls_extinction_method     none
_refine_ls_extinction_coef       .
_refine_ls_number_reflns         7776
_refine_ls_number_parameters     555
_refine_ls_number_restraints     156
_refine_ls_R_factor_all          0.0584
_refine_ls_R_factor_gt           0.0514
_refine_ls_wR_factor_ref         0.1462
_refine_ls_wR_factor_gt          0.1412
_refine_ls_goodness_of_fit_ref   1.046
_refine_ls_restrained_S_all      1.066
_refine_ls_shift/su_max          0.004
_refine_ls_shift/su_mean         0.000

loop_
_atom_site_label
_atom_site_type_symbol
_atom_site_fract_x
_atom_site_fract_y
_atom_site_fract_z
_atom_site_U_iso_or_equiv
_atom_site_adp_type
_atom_site_occupancy
_atom_site_site_symmetry_order
_atom_site_calc_flag
_atom_site_refinement_flags_posn
_atom_site_refinement_flags_adp
_atom_site_refinement_flags_occupancy
_atom_site_disorder_assembly
_atom_site_disorder_group
Ni1 Ni 0.64752(3) 0.67308(3) 0.33829(3) 0.04000(12) Uani 1 1 d . . . . .
N2 N 0.7380(2) 0.66614(19) 0.21317(18) 0.0425(5) Uani 1 1 d . . . . .
C3 C 0.8537(3) 0.6829(2) 0.1897(2) 0.0450(6) Uani 1 1 d . . . . .
C4 C 0.8488(3) 0.6879(3) 0.0984(2) 0.0509(7) Uani 1 1 d . . . . .
H4 H 0.917465 0.698392 0.066329 0.061 Uiso 1 1 calc R U . . .
C5 C 0.7254(3) 0.6748(2) 0.0648(2) 0.0474(6) Uani 1 1 d . . . . .
N6 N 0.6597(2) 0.66115(19) 0.13555(17) 0.0428(5) Uani 1 1 d . . . . .
C7 C 0.9676(3) 0.6930(3) 0.2555(3) 0.0578(8) Uani 1 1 d . . . . .
H7A H 0.959521 0.721270 0.327174 0.087 Uiso 1 1 calc R U . . .
H7B H 1.048166 0.744540 0.255588 0.087 Uiso 1 1 calc R U . . .
H7C H 0.968417 0.619664 0.226283 0.087 Uiso 1 1 calc R U . . .
C8 C 0.6654(4) 0.6763(3) -0.0245(3) 0.0627(8) Uani 1 1 d . . . . .
H8A H 0.590003 0.605412 -0.070574 0.094 Uiso 1 1 calc R U . . .
H8B H 0.728768 0.687059 -0.063829 0.094 Uiso 1 1 calc R U . . .
H8C H 0.638484 0.737411 0.002731 0.094 Uiso 1 1 calc R U . . .
C9 C 0.5302(3) 0.6421(2) 0.1409(2) 0.0417(6) Uani 1 1 d . . . . .
N10 N 0.4957(2) 0.6396(2) 0.22546(18) 0.0452(5) Uani 1 1 d . . . . .
C11 C 0.3696(3) 0.6224(3) 0.2070(2) 0.0503(7) Uani 1 1 d . . . . .
H11 H 0.315030 0.616755 0.251033 0.060 Uiso 1 1 calc R U . . .
N12 N 0.3342(2) 0.6147(2) 0.11731(19) 0.0492(6) Uani 1 1 d . . . . .
N13 N 0.4377(2) 0.6274(2) 0.07171(19) 0.0496(6) Uani 1 1 d . . . . .
C14 C 0.2077(3) 0.6006(3) 0.0689(3) 0.0610(8) Uani 1 1 d . . . . .
H14A H 0.144662 0.584813 0.106773 0.092 Uiso 1 1 calc R U . . .
H14B H 0.177391 0.538591 -0.004082 0.092 Uiso 1 1 calc R U . . .
H14C H 0.217838 0.669126 0.072204 0.092 Uiso 1 1 calc R U . . .
N22 N 0.8209(2) 0.74507(18) 0.46057(18) 0.0412(5) Uani 1 1 d . . . . .
C23 C 0.8931(3) 0.7171(2) 0.5075(2) 0.0435(6) Uani 1 1 d . . . . .
C24 C 0.9807(3) 0.8140(3) 0.6034(2) 0.0501(7) Uani 1 1 d . . . . .
H24 H 1.041007 0.816070 0.650327 0.060 Uiso 1 1 calc R U . . .
C25 C 0.9613(3) 0.9043(2) 0.6152(2) 0.0473(6) Uani 1 1 d . . . . .
N26 N 0.8653(2) 0.86130(18) 0.52743(18) 0.0419(5) Uani 1 1 d . . . . .
C27 C 0.8785(3) 0.5986(3) 0.4596(3) 0.0555(7) Uani 1 1 d . . . . .
H27A H 0.789457 0.546742 0.417527 0.083 Uiso 1 1 calc R U . . .
H27B H 0.898556 0.586531 0.515211 0.083 Uiso 1 1 calc R U . . .
H27C H 0.937918 0.585907 0.415258 0.083 Uiso 1 1 calc R U . . .
C28 C 1.0234(3) 1.0265(3) 0.7006(3) 0.0650(9) Uani 1 1 d . . . . .
H28A H 1.068426 1.070359 0.671969 0.098 Uiso 1 1 calc R U . . .
H28B H 1.085389 1.038511 0.756435 0.098 Uiso 1 1 calc R U . . .
H28C H 0.956626 1.049891 0.728759 0.098 Uiso 1 1 calc R U . . .
C29 C 0.8059(2) 0.9130(2) 0.4959(2) 0.0408(5) Uani 1 1 d . . . . .
N30 N 0.7014(2) 0.84590(19) 0.41024(18) 0.0437(5) Uani 1 1 d . . . . .
C31 C 0.6678(3) 0.9208(2) 0.4044(2) 0.0493(6) Uani 1 1 d . . . . .
H31 H 0.597401 0.902650 0.353603 0.059 Uiso 1 1 calc R U . . .
N32 N 0.7489(2) 1.0244(2) 0.4811(2) 0.0523(6) Uani 1 1 d . . . . .
N33 N 0.8415(2) 1.0222(2) 0.5423(2) 0.0509(6) Uani 1 1 d . . . . .
C34 C 0.7434(4) 1.1316(3) 0.5098(4) 0.0706(10) Uani 1 1 d . . . . .
H34A H 0.678439 1.118607 0.455306 0.106 Uiso 1 1 calc R U . . .
H34B H 0.828088 1.184388 0.516862 0.106 Uiso 1 1 calc R U . . .
H34C H 0.720055 1.162266 0.576236 0.106 Uiso 1 1 calc R U . . .
N42 N 0.5762(2) 0.49938(19) 0.29361(18) 0.0437(5) Uani 1 1 d . . . . .
C43 C 0.5825(3) 0.4028(2) 0.2268(2) 0.0469(6) Uani 1 1 d . . . . .
C44 C 0.4870(3) 0.3124(2) 0.2264(2) 0.0518(7) Uani 1 1 d . . . . .
H44 H 0.472469 0.236487 0.185817 0.062 Uiso 1 1 calc R U . . .
C45 C 0.4186(3) 0.3565(2) 0.2967(2) 0.0484(6) Uani 1 1 d . . . . .
N46 N 0.4752(2) 0.47005(18) 0.33694(18) 0.0416(5) Uani 1 1 d . . . . .
C47 C 0.6822(3) 0.3983(3) 0.1636(3) 0.0608(8) Uani 1 1 d . . . . .
H47A H 0.713518 0.464855 0.159618 0.091 Uiso 1 1 calc R U . . .
H47B H 0.642416 0.331737 0.093104 0.091 Uiso 1 1 calc R U . . .
H47C H 0.754745 0.395497 0.197437 0.091 Uiso 1 1 calc R U . . .
C48 C 0.3048(3) 0.3009(3) 0.3269(3) 0.0608(8) Uani 1 1 d . . . . .
H48A H 0.328231 0.332129 0.402149 0.091 Uiso 1 1 calc R U . . .
H48B H 0.281156 0.220660 0.289099 0.091 Uiso 1 1 calc R U . . .
H48C H 0.231318 0.313734 0.309137 0.091 Uiso 1 1 calc R U . . .
C49 C 0.4498(3) 0.5590(2) 0.4137(2) 0.0416(6) Uani 1 1 d . . . . .
N50 N 0.5212(2) 0.66399(19) 0.43481(18) 0.0447(5) Uani 1 1 d . . . . .
C51 C 0.4720(3) 0.7259(2) 0.5082(2) 0.0468(6) Uani 1 1 d . . . . .
H51 H 0.498769 0.803737 0.539993 0.056 Uiso 1 1 calc R U . . .
N52 N 0.3802(3) 0.6609(2) 0.5289(2) 0.0496(6) Uani 1 1 d . . . . .
N53 N 0.3628(2) 0.5500(2) 0.4681(2) 0.0495(6) Uani 1 1 d . . . . .
C54 C 0.2929(4) 0.6904(3) 0.5972(3) 0.0643(9) Uani 1 1 d . . . . .
H54A H 0.322234 0.771368 0.637808 0.096 Uiso 1 1 calc R U . . .
H54B H 0.294593 0.664167 0.644626 0.096 Uiso 1 1 calc R U . . .
H54C H 0.204637 0.654966 0.553874 0.096 Uiso 1 1 calc R U . . .
Cl61 Cl 0.07446(8) 0.44913(8) 0.24755(8) 0.0664(2) Uani 1 1 d D U . . .
O62 O 0.1408(3) 0.5693(2) 0.3242(2) 0.0863(8) Uani 1 1 d D U . . .
O63 O -0.0029(4) 0.4310(3) 0.1575(3) 0.1106(11) Uani 1 1 d D U . . .
O64 O 0.1703(3) 0.4068(3) 0.2168(3) 0.0960(9) Uani 1 1 d D U . . .
O65 O -0.0078(4) 0.3949(3) 0.2914(3) 0.1200(13) Uani 1 1 d D U . . .
Cl71 Cl 0.6332(3) 0.0505(3) 0.7454(2) 0.0858(9) Uani 0.743(6) 1 d D U P A 1
O72 O 0.5749(5) 0.0050(4) 0.6379(4) 0.1058(17) Uani 0.743(6) 1 d D U P A 1
O73 O 0.7657(5) 0.1239(5) 0.7880(5) 0.139(2) Uani 0.743(6) 1 d D U P A 1
O74 O 0.5992(12) -0.0417(6) 0.7583(7) 0.222(5) Uani 0.743(6) 1 d D U P A 1
O75 O 0.5668(8) 0.1149(7) 0.8083(8) 0.215(5) Uani 0.743(6) 1 d D U P A 1
Cl7B Cl 0.6134(14) 0.0370(11) 0.7487(11) 0.147(6) Uani 0.257(6) 1 d D U P A 2
O72B O 0.6942(14) -0.0238(14) 0.7172(13) 0.126(5) Uani 0.257(6) 1 d D U P A 2
O73B O 0.629(2) 0.1012(19) 0.8576(11) 0.180(8) Uani 0.257(6) 1 d D U P A 2
O74B O 0.4822(14) -0.0448(18) 0.702(2) 0.219(10) Uani 0.257(6) 1 d D U P A 2
O75B O 0.634(2) 0.1103(19) 0.7103(18) 0.182(9) Uani 0.257(6) 1 d D U P A 2
S81 S 0.2175(4) 0.9877(3) 0.9906(3) 0.1860(14) Uani 0.779(4) 1 d D . P B 3
O82 O 0.1581(10) 0.9979(11) 0.9014(11) 0.223(4) Uani 0.779(4) 1 d D . P B 3
C83 C 0.275(2) 0.885(2) 0.913(3) 0.250(10) Uani 0.779(4) 1 d D . P B 3
H83A H 0.316113 0.868149 0.958247 0.376 Uiso 0.779(4) 1 calc R U P B 3
H83B H 0.202439 0.816447 0.858451 0.376 Uiso 0.779(4) 1 calc R U P B 3
H83C H 0.338436 0.913291 0.881794 0.376 Uiso 0.779(4) 1 calc R U P B 3
C84 C 0.082(2) 0.8835(13) 0.9942(15) 0.237(8) Uani 0.779(4) 1 d D . P B 3
H84A H 0.110101 0.871811 1.047950 0.355 Uiso 0.779(4) 1 calc R U P B 3
H84B H 0.013250 0.909188 1.010389 0.355 Uiso 0.779(4) 1 calc R U P B 3
H84C H 0.048739 0.813391 0.926122 0.355 Uiso 0.779(4) 1 calc R U P B 3
S81B S 0.1324(15) 0.9122(11) 0.9157(12) 0.1860(14) Uani 0.221(4) 1 d D . P B 4
O82B O 0.231(3) 1.033(3) 0.946(4) 0.223(4) Uani 0.221(4) 1 d D . P B 4
C83B C 0.249(6) 0.865(7) 0.939(10) 0.250(10) Uani 0.221(4) 1 d D . P B 4
H83D H 0.203224 0.789084 0.923428 0.376 Uiso 0.221(4) 1 calc R U P B 4
H83E H 0.307070 0.865719 0.893880 0.376 Uiso 0.221(4) 1 calc R U P B 4
H83F H 0.298520 0.914555 1.012151 0.376 Uiso 0.221(4) 1 calc R U P B 4
C84B C 0.096(9) 0.940(5) 1.040(4) 0.237(8) Uani 0.221(4) 1 d D . P B 4
H84D H 0.035396 0.870820 1.031525 0.355 Uiso 0.221(4) 1 calc R U P B 4
H84E H 0.176236 0.971112 1.092350 0.355 Uiso 0.221(4) 1 calc R U P B 4
H84F H 0.057885 0.993889 1.063195 0.355 Uiso 0.221(4) 1 calc R U P B 4

loop_
_atom_site_aniso_label
_atom_site_aniso_U_11
_atom_site_aniso_U_22
_atom_site_aniso_U_33
_atom_site_aniso_U_23
_atom_site_aniso_U_13
_atom_site_aniso_U_12
Ni1 0.03794(19) 0.0389(2) 0.0427(2) 0.02326(16) 0.00931(14) 0.01361(14)
N2 0.0395(11) 0.0438(12) 0.0447(12) 0.0239(10) 0.0105(9) 0.0178(10)
C3 0.0412(13) 0.0377(13) 0.0505(15) 0.0206(12) 0.0123(12) 0.0153(11)
C4 0.0482(15) 0.0501(16) 0.0539(16) 0.0275(14) 0.0226(13) 0.0199(13)
C5 0.0493(15) 0.0451(15) 0.0452(15) 0.0229(13) 0.0156(12) 0.0188(12)
N6 0.0411(11) 0.0470(13) 0.0399(11) 0.0232(10) 0.0107(9) 0.0182(10)
C7 0.0429(15) 0.067(2) 0.070(2) 0.0394(17) 0.0171(14) 0.0265(14)
C8 0.065(2) 0.079(2) 0.0530(18) 0.0401(17) 0.0225(15) 0.0323(18)
C9 0.0387(13) 0.0400(14) 0.0406(13) 0.0186(12) 0.0102(11) 0.0149(11)
N10 0.0396(11) 0.0492(13) 0.0455(12) 0.0264(11) 0.0122(10) 0.0154(10)
C11 0.0410(14) 0.0536(17) 0.0510(16) 0.0265(14) 0.0140(12) 0.0165(12)
N12 0.0400(12) 0.0548(14) 0.0473(13) 0.0236(11) 0.0108(10) 0.0201(11)
N13 0.0428(12) 0.0593(15) 0.0467(13) 0.0275(12) 0.0122(10) 0.0229(11)
C14 0.0440(15) 0.071(2) 0.0606(19) 0.0272(17) 0.0090(14) 0.0287(15)
N22 0.0410(11) 0.0385(11) 0.0470(12) 0.0251(10) 0.0109(9) 0.0163(9)
C23 0.0405(13) 0.0493(15) 0.0532(15) 0.0340(13) 0.0168(12) 0.0212(12)
C24 0.0438(14) 0.0541(17) 0.0568(17) 0.0336(15) 0.0069(13) 0.0200(13)
C25 0.0397(13) 0.0468(15) 0.0512(16) 0.0253(13) 0.0052(12) 0.0159(12)
N26 0.0395(11) 0.0377(11) 0.0468(12) 0.0229(10) 0.0071(9) 0.0145(9)
C27 0.0586(18) 0.0514(17) 0.070(2) 0.0373(16) 0.0181(15) 0.0292(14)
C28 0.0602(19) 0.0519(18) 0.0619(19) 0.0211(16) -0.0063(16) 0.0187(15)
C29 0.0379(13) 0.0416(14) 0.0473(14) 0.0266(12) 0.0113(11) 0.0170(11)
N30 0.0415(11) 0.0411(12) 0.0486(13) 0.0251(11) 0.0069(10) 0.0166(10)
C31 0.0460(15) 0.0497(16) 0.0584(17) 0.0338(15) 0.0099(13) 0.0197(13)
N32 0.0504(13) 0.0454(13) 0.0677(16) 0.0338(13) 0.0084(12) 0.0228(11)
N33 0.0460(13) 0.0404(12) 0.0643(15) 0.0286(12) 0.0048(11) 0.0165(10)
C34 0.068(2) 0.0501(18) 0.100(3) 0.042(2) 0.010(2) 0.0293(16)
N42 0.0425(11) 0.0435(12) 0.0459(12) 0.0246(11) 0.0141(10) 0.0177(10)
C43 0.0473(15) 0.0452(15) 0.0479(15) 0.0239(13) 0.0092(12) 0.0212(12)
C44 0.0599(17) 0.0390(14) 0.0531(16) 0.0220(13) 0.0118(14) 0.0215(13)
C45 0.0490(15) 0.0420(15) 0.0536(16) 0.0269(13) 0.0088(13) 0.0170(12)
N46 0.0425(11) 0.0394(11) 0.0448(12) 0.0243(10) 0.0139(9) 0.0163(9)
C47 0.0654(19) 0.0616(19) 0.0626(19) 0.0320(17) 0.0293(16) 0.0346(16)
C48 0.0597(18) 0.0519(18) 0.078(2) 0.0419(17) 0.0222(17) 0.0201(15)
C49 0.0409(13) 0.0429(14) 0.0439(14) 0.0259(12) 0.0092(11) 0.0169(11)
N50 0.0469(12) 0.0421(12) 0.0468(12) 0.0249(11) 0.0132(10) 0.0186(10)
C51 0.0525(15) 0.0451(15) 0.0479(15) 0.0257(13) 0.0156(12) 0.0243(13)
N52 0.0582(14) 0.0525(14) 0.0515(13) 0.0311(12) 0.0228(11) 0.0311(12)
N53 0.0542(14) 0.0492(13) 0.0573(14) 0.0334(12) 0.0237(11) 0.0260(11)
C54 0.077(2) 0.076(2) 0.071(2) 0.0469(19) 0.0419(18) 0.0502(19)
Cl61 0.0587(5) 0.0769(6) 0.0847(6) 0.0503(5) 0.0311(4) 0.0384(4)
O62 0.0826(18) 0.0722(17) 0.097(2) 0.0384(16) 0.0343(16) 0.0349(14)
O63 0.100(2) 0.120(3) 0.116(3) 0.066(2) 0.004(2) 0.050(2)
O64 0.091(2) 0.105(2) 0.114(2) 0.054(2) 0.0420(18) 0.0694(19)
O65 0.130(3) 0.110(3) 0.147(3) 0.086(3) 0.082(3) 0.046(2)
Cl71 0.0770(11) 0.0773(13) 0.0789(14) 0.0285(10) 0.0228(10) 0.0270(9)
O72 0.102(3) 0.094(3) 0.104(3) 0.049(3) 0.001(3) 0.032(3)
O73 0.094(3) 0.115(4) 0.135(5) 0.030(3) 0.010(3) 0.024(3)
O74 0.304(11) 0.135(5) 0.177(7) 0.108(5) -0.046(7) 0.017(6)
O75 0.161(7) 0.165(7) 0.199(7) 0.012(6) 0.077(6) 0.070(5)
Cl7B 0.163(8) 0.123(8) 0.136(7) 0.067(6) 0.014(6) 0.047(6)
O72B 0.114(9) 0.139(11) 0.132(11) 0.093(9) 0.038(8) 0.027(8)
O73B 0.216(18) 0.238(17) 0.142(9) 0.114(9) 0.044(9) 0.139(13)
O74B 0.144(10) 0.206(16) 0.242(16) 0.092(12) 0.060(12) 0.049(9)
O75B 0.204(17) 0.217(15) 0.184(15) 0.140(14) 0.070(13) 0.098(11)
S81 0.216(4) 0.123(2) 0.180(3) 0.066(2) 0.020(3) 0.056(2)
O82 0.218(10) 0.291(11) 0.312(13) 0.248(11) 0.073(9) 0.135(9)
C83 0.327(18) 0.211(15) 0.30(2) 0.137(12) 0.151(15) 0.201(15)
C84 0.221(13) 0.22(2) 0.30(2) 0.199(18) 0.041(18) 0.029(17)
S81B 0.216(4) 0.123(2) 0.180(3) 0.066(2) 0.020(3) 0.056(2)
O82B 0.218(10) 0.291(11) 0.312(13) 0.248(11) 0.073(9) 0.135(9)
C83B 0.327(18) 0.211(15) 0.30(2) 0.137(12) 0.151(15) 0.201(15)
C84B 0.221(13) 0.22(2) 0.30(2) 0.199(18) 0.041(18) 0.029(17)

_geom_special_details            
;
 All esds (except the esd in the dihedral angle between two l.s. planes)
 are estimated using the full covariance matrix.  The cell esds are taken
 into account individually in the estimation of esds in distances, angles
 and torsion angles; correlations between esds in cell parameters are only
 used when they are defined by crystal symmetry.  An approximate (isotropic)
 treatment of cell esds is used for estimating esds involving l.s. planes.
;

loop_
_geom_bond_atom_site_label_1
_geom_bond_atom_site_label_2
_geom_bond_distance
_geom_bond_site_symmetry_2
_geom_bond_publ_flag
Ni1 N30 2.072(2) . ?
Ni1 N10 2.073(2) . ?
Ni1 N50 2.080(2) . ?
Ni1 N2 2.136(2) . ?
Ni1 N22 2.138(2) . ?
Ni1 N42 2.142(2) . ?
N2 C3 1.329(3) . ?
N2 N6 1.374(3) . ?
C3 C4 1.397(4) . ?
C3 C7 1.490(4) . ?
C4 C5 1.361(4) . ?
C4 H4 0.9300 . ?
C5 N6 1.366(4) . ?
C5 C8 1.476(4) . ?
N6 C9 1.392(3) . ?
C7 H7A 0.9600 . ?
C7 H7B 0.9600 . ?
C7 H7C 0.9600 . ?
C8 H8A 0.9600 . ?
C8 H8B 0.9600 . ?
C8 H8C 0.9600 . ?
C9 N13 1.306(4) . ?
C9 N10 1.348(3) . ?
N10 C11 1.334(4) . ?
C11 N12 1.313(4) . ?
C11 H11 0.9300 . ?
N12 N13 1.373(3) . ?
N12 C14 1.457(4) . ?
C14 H14A 0.9600 . ?
C14 H14B 0.9600 . ?
C14 H14C 0.9600 . ?
N22 C23 1.332(3) . ?
N22 N26 1.381(3) . ?
C23 C24 1.403(4) . ?
C23 C27 1.484(4) . ?
C24 C25 1.362(4) . ?
C24 H24 0.9300 . ?
C25 N26 1.362(3) . ?
C25 C28 1.482(4) . ?
N26 C29 1.387(3) . ?
C27 H27A 0.9600 . ?
C27 H27B 0.9600 . ?
C27 H27C 0.9600 . ?
C28 H28A 0.9600 . ?
C28 H28B 0.9600 . ?
C28 H28C 0.9600 . ?
C29 N33 1.305(4) . ?
C29 N30 1.345(3) . ?
N30 C31 1.329(4) . ?
C31 N32 1.313(4) . ?
C31 H31 0.9300 . ?
N32 N33 1.367(3) . ?
N32 C34 1.459(4) . ?
C34 H34A 0.9600 . ?
C34 H34B 0.9600 . ?
C34 H34C 0.9600 . ?
N42 C43 1.320(4) . ?
N42 N46 1.373(3) . ?
C43 C44 1.393(4) . ?
C43 C47 1.490(4) . ?
C44 C45 1.366(4) . ?
C44 H44 0.9300 . ?
C45 N46 1.359(4) . ?
C45 C48 1.481(4) . ?
N46 C49 1.398(4) . ?
C47 H47A 0.9600 . ?
C47 H47B 0.9600 . ?
C47 H47C 0.9600 . ?
C48 H48A 0.9600 . ?
C48 H48B 0.9600 . ?
C48 H48C 0.9600 . ?
C49 N53 1.307(4) . ?
C49 N50 1.344(3) . ?
N50 C51 1.331(4) . ?
C51 N52 1.310(4) . ?
C51 H51 0.9300 . ?
N52 N53 1.372(3) . ?
N52 C54 1.461(4) . ?
C54 H54A 0.9600 . ?
C54 H54B 0.9600 . ?
C54 H54C 0.9600 . ?
Cl61 O65 1.405(3) . ?
Cl61 O64 1.410(3) . ?
Cl61 O63 1.414(3) . ?
Cl61 O62 1.437(3) . ?
Cl71 O73 1.384(5) . ?
Cl71 O74 1.398(6) . ?
Cl71 O72 1.412(5) . ?
Cl71 O75 1.424(6) . ?
Cl7B O73B 1.388(9) . ?
Cl7B O74B 1.404(9) . ?
Cl7B O75B 1.416(9) . ?
Cl7B O72B 1.430(8) . ?
S81 O82 1.552(8) . ?
S81 C83 1.77(2) . ?
S81 C84 1.779(15) . ?
C83 H83A 0.9600 . ?
C83 H83B 0.9600 . ?
C83 H83C 0.9600 . ?
C84 H84A 0.9600 . ?
C84 H84B 0.9600 . ?
C84 H84C 0.9600 . ?
S81B O82B 1.561(13) . ?
S81B C83B 1.77(2) . ?
S81B C84B 1.789(17) . ?
C83B H83D 0.9600 . ?
C83B H83E 0.9600 . ?
C83B H83F 0.9600 . ?
C84B H84D 0.9600 . ?
C84B H84E 0.9600 . ?
C84B H84F 0.9600 . ?

loop_
_geom_angle_atom_site_label_1
_geom_angle_atom_site_label_2
_geom_angle_atom_site_label_3
_geom_angle
_geom_angle_site_symmetry_1
_geom_angle_site_symmetry_3
_geom_angle_publ_flag
N30 Ni1 N10 90.08(9) . . ?
N30 Ni1 N50 90.89(9) . . ?
N10 Ni1 N50 90.32(9) . . ?
N30 Ni1 N2 91.94(9) . . ?
N10 Ni1 N2 77.36(9) . . ?
N50 Ni1 N2 167.36(9) . . ?
N30 Ni1 N22 77.68(8) . . ?
N10 Ni1 N22 167.12(9) . . ?
N50 Ni1 N22 93.84(9) . . ?
N2 Ni1 N22 98.81(8) . . ?
N30 Ni1 N42 167.54(9) . . ?
N10 Ni1 N42 93.53(9) . . ?
N50 Ni1 N42 77.18(9) . . ?
N2 Ni1 N42 100.49(9) . . ?
N22 Ni1 N42 99.28(8) . . ?
C3 N2 N6 104.6(2) . . ?
C3 N2 Ni1 141.82(19) . . ?
N6 N2 Ni1 112.43(15) . . ?
N2 C3 C4 110.6(2) . . ?
N2 C3 C7 121.6(3) . . ?
C4 C3 C7 127.8(3) . . ?
C5 C4 C3 107.5(3) . . ?
C5 C4 H4 126.2 . . ?
C3 C4 H4 126.2 . . ?
C4 C5 N6 105.2(3) . . ?
C4 C5 C8 131.5(3) . . ?
N6 C5 C8 123.3(3) . . ?
C5 N6 N2 112.2(2) . . ?
C5 N6 C9 131.5(2) . . ?
N2 N6 C9 116.3(2) . . ?
C3 C7 H7A 109.5 . . ?
C3 C7 H7B 109.5 . . ?
H7A C7 H7B 109.5 . . ?
C3 C7 H7C 109.5 . . ?
H7A C7 H7C 109.5 . . ?
H7B C7 H7C 109.5 . . ?
C5 C8 H8A 109.5 . . ?
C5 C8 H8B 109.5 . . ?
H8A C8 H8B 109.5 . . ?
C5 C8 H8C 109.5 . . ?
H8A C8 H8C 109.5 . . ?
H8B C8 H8C 109.5 . . ?
N13 C9 N10 116.1(2) . . ?
N13 C9 N6 126.2(2) . . ?
N10 C9 N6 117.7(2) . . ?
C11 N10 C9 102.3(2) . . ?
C11 N10 Ni1 142.3(2) . . ?
C9 N10 Ni1 115.13(17) . . ?
N12 C11 N10 109.7(3) . . ?
N12 C11 H11 125.1 . . ?
N10 C11 H11 125.1 . . ?
C11 N12 N13 110.8(2) . . ?
C11 N12 C14 128.3(3) . . ?
N13 N12 C14 120.8(2) . . ?
C9 N13 N12 101.0(2) . . ?
N12 C14 H14A 109.5 . . ?
N12 C14 H14B 109.5 . . ?
H14A C14 H14B 109.5 . . ?
N12 C14 H14C 109.5 . . ?
H14A C14 H14C 109.5 . . ?
H14B C14 H14C 109.5 . . ?
C23 N22 N26 104.7(2) . . ?
C23 N22 Ni1 142.19(19) . . ?
N26 N22 Ni1 111.97(15) . . ?
N22 C23 C24 110.3(2) . . ?
N22 C23 C27 122.2(3) . . ?
C24 C23 C27 127.5(3) . . ?
C25 C24 C23 107.4(3) . . ?
C25 C24 H24 126.3 . . ?
C23 C24 H24 126.3 . . ?
C24 C25 N26 105.6(3) . . ?
C24 C25 C28 131.7(3) . . ?
N26 C25 C28 122.7(3) . . ?
C25 N26 N22 111.9(2) . . ?
C25 N26 C29 131.6(2) . . ?
N22 N26 C29 116.5(2) . . ?
C23 C27 H27A 109.5 . . ?
C23 C27 H27B 109.5 . . ?
H27A C27 H27B 109.5 . . ?
C23 C27 H27C 109.5 . . ?
H27A C27 H27C 109.5 . . ?
H27B C27 H27C 109.5 . . ?
C25 C28 H28A 109.5 . . ?
C25 C28 H28B 109.5 . . ?
H28A C28 H28B 109.5 . . ?
C25 C28 H28C 109.5 . . ?
H28A C28 H28C 109.5 . . ?
H28B C28 H28C 109.5 . . ?
N33 C29 N30 116.0(2) . . ?
N33 C29 N26 126.0(2) . . ?
N30 C29 N26 118.0(2) . . ?
C31 N30 C29 102.4(2) . . ?
C31 N30 Ni1 142.5(2) . . ?
C29 N30 Ni1 115.05(17) . . ?
N32 C31 N30 109.8(3) . . ?
N32 C31 H31 125.1 . . ?
N30 C31 H31 125.1 . . ?
C31 N32 N33 110.7(2) . . ?
C31 N32 C34 128.6(3) . . ?
N33 N32 C34 120.5(3) . . ?
C29 N33 N32 101.1(2) . . ?
N32 C34 H34A 109.5 . . ?
N32 C34 H34B 109.5 . . ?
H34A C34 H34B 109.5 . . ?
N32 C34 H34C 109.5 . . ?
H34A C34 H34C 109.5 . . ?
H34B C34 H34C 109.5 . . ?
C43 N42 N46 104.8(2) . . ?
C43 N42 Ni1 141.9(2) . . ?
N46 N42 Ni1 112.48(16) . . ?
N42 C43 C44 110.8(3) . . ?
N42 C43 C47 121.6(3) . . ?
C44 C43 C47 127.5(3) . . ?
C45 C44 C43 107.0(3) . . ?
C45 C44 H44 126.5 . . ?
C43 C44 H44 126.5 . . ?
N46 C45 C44 105.3(3) . . ?
N46 C45 C48 123.5(3) . . ?
C44 C45 C48 131.1(3) . . ?
C45 N46 N42 112.0(2) . . ?
C45 N46 C49 131.6(2) . . ?
N42 N46 C49 116.4(2) . . ?
C43 C47 H47A 109.5 . . ?
C43 C47 H47B 109.5 . . ?
H47A C47 H47B 109.5 . . ?
C43 C47 H47C 109.5 . . ?
H47A C47 H47C 109.5 . . ?
H47B C47 H47C 109.5 . . ?
C45 C48 H48A 109.5 . . ?
C45 C48 H48B 109.5 . . ?
H48A C48 H48B 109.5 . . ?
C45 C48 H48C 109.5 . . ?
H48A C48 H48C 109.5 . . ?
H48B C48 H48C 109.5 . . ?
N53 C49 N50 116.3(2) . . ?
N53 C49 N46 126.0(2) . . ?
N50 C49 N46 117.7(2) . . ?
C51 N50 C49 102.2(2) . . ?
C51 N50 Ni1 142.2(2) . . ?
C49 N50 Ni1 115.18(18) . . ?
N52 C51 N50 109.9(3) . . ?
N52 C51 H51 125.1 . . ?
N50 C51 H51 125.1 . . ?
C51 N52 N53 110.9(2) . . ?
C51 N52 C54 128.7(3) . . ?
N53 N52 C54 120.1(3) . . ?
C49 N53 N52 100.7(2) . . ?
N52 C54 H54A 109.5 . . ?
N52 C54 H54B 109.5 . . ?
H54A C54 H54B 109.5 . . ?
N52 C54 H54C 109.5 . . ?
H54A C54 H54C 109.5 . . ?
H54B C54 H54C 109.5 . . ?
O65 Cl61 O64 111.1(2) . . ?
O65 Cl61 O63 109.3(3) . . ?
O64 Cl61 O63 109.2(2) . . ?
O65 Cl61 O62 110.1(2) . . ?
O64 Cl61 O62 108.51(19) . . ?
O63 Cl61 O62 108.6(2) . . ?
O73 Cl71 O74 113.5(6) . . ?
O73 Cl71 O72 118.8(4) . . ?
O74 Cl71 O72 106.4(4) . . ?
O73 Cl71 O75 105.0(5) . . ?
O74 Cl71 O75 105.0(7) . . ?
O72 Cl71 O75 107.1(5) . . ?
O73B Cl7B O74B 107.7(12) . . ?
O73B Cl7B O75B 107.7(11) . . ?
O74B Cl7B O75B 108.0(12) . . ?
O73B Cl7B O72B 115.2(11) . . ?
O74B Cl7B O72B 106.4(10) . . ?
O75B Cl7B O72B 111.6(11) . . ?
O82 S81 C83 98.8(11) . . ?
O82 S81 C84 103.9(9) . . ?
C83 S81 C84 90.7(10) . . ?
S81 C83 H83A 109.5 . . ?
S81 C83 H83B 109.5 . . ?
H83A C83 H83B 109.5 . . ?
S81 C83 H83C 109.5 . . ?
H83A C83 H83C 109.5 . . ?
H83B C83 H83C 109.5 . . ?
S81 C84 H84A 109.5 . . ?
S81 C84 H84B 109.5 . . ?
H84A C84 H84B 109.5 . . ?
S81 C84 H84C 109.5 . . ?
H84A C84 H84C 109.5 . . ?
H84B C84 H84C 109.5 . . ?
O82B S81B C83B 98.4(17) . . ?
O82B S81B C84B 101.4(15) . . ?
C83B S81B C84B 90.1(14) . . ?
S81B C83B H83D 109.5 . . ?
S81B C83B H83E 109.5 . . ?
H83D C83B H83E 109.5 . . ?
S81B C83B H83F 109.5 . . ?
H83D C83B H83F 109.5 . . ?
H83E C83B H83F 109.5 . . ?
S81B C84B H84D 109.5 . . ?
S81B C84B H84E 109.5 . . ?
H84D C84B H84E 109.5 . . ?
S81B C84B H84F 109.5 . . ?
H84D C84B H84F 109.5 . . ?
H84E C84B H84F 109.5 . . ?

loop_
_geom_torsion_atom_site_label_1
_geom_torsion_atom_site_label_2
_geom_torsion_atom_site_label_3
_geom_torsion_atom_site_label_4
_geom_torsion
_geom_torsion_site_symmetry_1
_geom_torsion_site_symmetry_2
_geom_torsion_site_symmetry_3
_geom_torsion_site_symmetry_4
_geom_torsion_publ_flag
N6 N2 C3 C4 -0.3(3) . . . . ?
Ni1 N2 C3 C4 -165.9(2) . . . . ?
N6 N2 C3 C7 -179.8(3) . . . . ?
Ni1 N2 C3 C7 14.5(5) . . . . ?
N2 C3 C4 C5 0.6(3) . . . . ?
C7 C3 C4 C5 -179.9(3) . . . . ?
C3 C4 C5 N6 -0.6(3) . . . . ?
C3 C4 C5 C8 177.9(3) . . . . ?
C4 C5 N6 N2 0.5(3) . . . . ?
C8 C5 N6 N2 -178.2(3) . . . . ?
C4 C5 N6 C9 -178.6(3) . . . . ?
C8 C5 N6 C9 2.8(5) . . . . ?
C3 N2 N6 C5 -0.1(3) . . . . ?
Ni1 N2 N6 C5 170.33(18) . . . . ?
C3 N2 N6 C9 179.1(2) . . . . ?
Ni1 N2 N6 C9 -10.5(3) . . . . ?
C5 N6 C9 N13 3.6(5) . . . . ?
N2 N6 C9 N13 -175.4(3) . . . . ?
C5 N6 C9 N10 -175.7(3) . . . . ?
N2 N6 C9 N10 5.3(3) . . . . ?
N13 C9 N10 C11 -0.5(3) . . . . ?
N6 C9 N10 C11 178.8(2) . . . . ?
N13 C9 N10 Ni1 -176.4(2) . . . . ?
N6 C9 N10 Ni1 3.0(3) . . . . ?
C9 N10 C11 N12 0.5(3) . . . . ?
Ni1 N10 C11 N12 174.4(2) . . . . ?
N10 C11 N12 N13 -0.4(3) . . . . ?
N10 C11 N12 C14 -177.4(3) . . . . ?
N10 C9 N13 N12 0.3(3) . . . . ?
N6 C9 N13 N12 -179.0(3) . . . . ?
C11 N12 N13 C9 0.1(3) . . . . ?
C14 N12 N13 C9 177.3(3) . . . . ?
N26 N22 C23 C24 0.8(3) . . . . ?
Ni1 N22 C23 C24 -165.1(2) . . . . ?
N26 N22 C23 C27 -178.6(3) . . . . ?
Ni1 N22 C23 C27 15.5(5) . . . . ?
N22 C23 C24 C25 -0.1(3) . . . . ?
C27 C23 C24 C25 179.2(3) . . . . ?
C23 C24 C25 N26 -0.6(3) . . . . ?
C23 C24 C25 C28 179.2(3) . . . . ?
C24 C25 N26 N22 1.2(3) . . . . ?
C28 C25 N26 N22 -178.7(3) . . . . ?
C24 C25 N26 C29 -179.6(3) . . . . ?
C28 C25 N26 C29 0.5(5) . . . . ?
C23 N22 N26 C25 -1.2(3) . . . . ?
Ni1 N22 N26 C25 169.52(18) . . . . ?
C23 N22 N26 C29 179.5(2) . . . . ?
Ni1 N22 N26 C29 -9.8(3) . . . . ?
C25 N26 C29 N33 7.5(5) . . . . ?
N22 N26 C29 N33 -173.3(3) . . . . ?
C25 N26 C29 N30 -172.0(3) . . . . ?
N22 N26 C29 N30 7.2(3) . . . . ?
N33 C29 N30 C31 -1.2(3) . . . . ?
N26 C29 N30 C31 178.4(2) . . . . ?
N33 C29 N30 Ni1 179.9(2) . . . . ?
N26 C29 N30 Ni1 -0.5(3) . . . . ?
C29 N30 C31 N32 0.7(3) . . . . ?
Ni1 N30 C31 N32 179.0(2) . . . . ?
N30 C31 N32 N33 -0.1(4) . . . . ?
N30 C31 N32 C34 -175.0(3) . . . . ?
N30 C29 N33 N32 1.1(3) . . . . ?
N26 C29 N33 N32 -178.4(3) . . . . ?
C31 N32 N33 C29 -0.6(3) . . . . ?
C34 N32 N33 C29 174.8(3) . . . . ?
N46 N42 C43 C44 0.3(3) . . . . ?
Ni1 N42 C43 C44 -167.9(2) . . . . ?
N46 N42 C43 C47 -179.4(3) . . . . ?
Ni1 N42 C43 C47 12.4(5) . . . . ?
N42 C43 C44 C45 0.1(3) . . . . ?
C47 C43 C44 C45 179.7(3) . . . . ?
C43 C44 C45 N46 -0.4(3) . . . . ?
C43 C44 C45 C48 178.3(3) . . . . ?
C44 C45 N46 N42 0.7(3) . . . . ?
C48 C45 N46 N42 -178.2(3) . . . . ?
C44 C45 N46 C49 -178.1(3) . . . . ?
C48 C45 N46 C49 3.1(5) . . . . ?
C43 N42 N46 C45 -0.6(3) . . . . ?
Ni1 N42 N46 C45 171.51(18) . . . . ?
C43 N42 N46 C49 178.3(2) . . . . ?
Ni1 N42 N46 C49 -9.5(3) . . . . ?
C45 N46 C49 N53 2.3(5) . . . . ?
N42 N46 C49 N53 -176.5(3) . . . . ?
C45 N46 C49 N50 -178.0(3) . . . . ?
N42 N46 C49 N50 3.2(3) . . . . ?
N53 C49 N50 C51 -1.1(3) . . . . ?
N46 C49 N50 C51 179.2(2) . . . . ?
N53 C49 N50 Ni1 -175.18(19) . . . . ?
N46 C49 N50 Ni1 5.1(3) . . . . ?
C49 N50 C51 N52 1.0(3) . . . . ?
Ni1 N50 C51 N52 172.2(2) . . . . ?
N50 C51 N52 N53 -0.7(3) . . . . ?
N50 C51 N52 C54 -174.5(3) . . . . ?
N50 C49 N53 N52 0.7(3) . . . . ?
N46 C49 N53 N52 -179.6(2) . . . . ?
C51 N52 N53 C49 0.0(3) . . . . ?
C54 N52 N53 C49 174.4(3) . . . . ?

_refine_diff_density_max         0.514
_refine_diff_density_min         -0.594
_refine_diff_density_rms         0.060

_shelx_res_file                  
;
TITL ALL in P-1
    yg_D1Ni.res
    created by SHELXL-2018/3 at 13:46:37 on 20-Apr-2021
CELL 0.71073  11.195561  14.844587  14.884388 119.0563  92.6459 110.2334
ZERR    2.00   0.001324   0.001411   0.001756   0.0110   0.0096   0.0097
LATT 1
SFAC C  H  N  O  Cl Ni S
UNIT 52  78 30 18 4 2 2
L.S. 20 0 6
BOND $H
FMAP 2
ACTA
ABIN
OMIT     1   0   1
OMIT     0  -2   1
OMIT     0   1   1
ISOR 0.01 Cl61 > O65
DELU 0.01 Cl61 > O65

ISOR 0.01 Cl71 > O75
DELU 0.01 Cl71 > O75
ISOR 0.01 Cl7B > O75B
DELU 0.01 Cl7B > O75B
LIST 4
TEMP 20
EADP S81 S81B
EADP O82 O82B
EADP C83 C83B
EADP C84 C84B
CONF
PLAN 50
WGHT    0.079100    1.438600
FVAR       1.55628   0.74315   0.77887
NI1   6    0.647521    0.673084    0.338287    11.00000    0.03794    0.03886 =
         0.04267    0.02326    0.00931    0.01361
N2    3    0.737975    0.666137    0.213168    11.00000    0.03952    0.04375 =
         0.04466    0.02390    0.01046    0.01782
C3    1    0.853670    0.682876    0.189674    11.00000    0.04120    0.03773 =
         0.05048    0.02056    0.01232    0.01531
C4    1    0.848846    0.687943    0.098368    11.00000    0.04823    0.05009 =
         0.05395    0.02745    0.02261    0.01986
AFIX  43
H4    2    0.917465    0.698392    0.066329    11.00000   -1.20000
AFIX   0
C5    1    0.725413    0.674798    0.064843    11.00000    0.04934    0.04509 =
         0.04518    0.02291    0.01563    0.01883
N6    3    0.659667    0.661153    0.135551    11.00000    0.04114    0.04703 =
         0.03985    0.02320    0.01067    0.01819
C7    1    0.967566    0.692986    0.255533    11.00000    0.04290    0.06734 =
         0.07027    0.03940    0.01707    0.02648
AFIX 137
H7A   2    0.959521    0.721270    0.327174    11.00000   -1.50000
H7B   2    1.048166    0.744540    0.255588    11.00000   -1.50000
H7C   2    0.968417    0.619664    0.226283    11.00000   -1.50000
AFIX   0
C8    1    0.665428    0.676301   -0.024512    11.00000    0.06546    0.07907 =
         0.05300    0.04015    0.02254    0.03227
AFIX 137
H8A   2    0.590003    0.605412   -0.070574    11.00000   -1.50000
H8B   2    0.728768    0.687059   -0.063829    11.00000   -1.50000
H8C   2    0.638484    0.737411    0.002731    11.00000   -1.50000
AFIX   0
C9    1    0.530155    0.642137    0.140857    11.00000    0.03874    0.03996 =
         0.04060    0.01859    0.01021    0.01492
N10   3    0.495689    0.639552    0.225455    11.00000    0.03963    0.04918 =
         0.04549    0.02642    0.01219    0.01544
C11   1    0.369615    0.622399    0.207001    11.00000    0.04103    0.05359 =
         0.05099    0.02649    0.01404    0.01653
AFIX  43
H11   2    0.315030    0.616755    0.251033    11.00000   -1.20000
AFIX   0
N12   3    0.334238    0.614688    0.117307    11.00000    0.03996    0.05484 =
         0.04733    0.02357    0.01081    0.02011
N13   3    0.437714    0.627424    0.071713    11.00000    0.04277    0.05935 =
         0.04674    0.02747    0.01216    0.02293
C14   1    0.207747    0.600604    0.068925    11.00000    0.04397    0.07074 =
         0.06058    0.02719    0.00902    0.02871
AFIX 137
H14A  2    0.144662    0.584813    0.106773    11.00000   -1.50000
H14B  2    0.177391    0.538591   -0.004082    11.00000   -1.50000
H14C  2    0.217838    0.669126    0.072204    11.00000   -1.50000
AFIX   0
N22   3    0.820906    0.745068    0.460565    11.00000    0.04101    0.03846 =
         0.04698    0.02512    0.01089    0.01628
C23   1    0.893079    0.717122    0.507483    11.00000    0.04048    0.04929 =
         0.05320    0.03404    0.01676    0.02122
C24   1    0.980717    0.813979    0.603423    11.00000    0.04377    0.05414 =
         0.05682    0.03364    0.00692    0.01997
AFIX  43
H24   2    1.041007    0.816070    0.650327    11.00000   -1.20000
AFIX   0
C25   1    0.961251    0.904343    0.615217    11.00000    0.03967    0.04679 =
         0.05118    0.02533    0.00517    0.01595
N26   3    0.865282    0.861296    0.527433    11.00000    0.03954    0.03769 =
         0.04678    0.02290    0.00706    0.01449
C27   1    0.878463    0.598616    0.459648    11.00000    0.05859    0.05141 =
         0.06956    0.03727    0.01809    0.02919
AFIX 137
H27A  2    0.789457    0.546742    0.417527    11.00000   -1.50000
H27B  2    0.898556    0.586531    0.515211    11.00000   -1.50000
H27C  2    0.937918    0.585907    0.415258    11.00000   -1.50000
AFIX   0
C28   1    1.023393    1.026533    0.700613    11.00000    0.06017    0.05193 =
         0.06191    0.02114   -0.00632    0.01865
AFIX 137
H28A  2    1.068426    1.070359    0.671969    11.00000   -1.50000
H28B  2    1.085389    1.038511    0.756435    11.00000   -1.50000
H28C  2    0.956626    1.049891    0.728759    11.00000   -1.50000
AFIX   0
C29   1    0.805914    0.912999    0.495898    11.00000    0.03786    0.04155 =
         0.04729    0.02657    0.01134    0.01696
N30   3    0.701357    0.845897    0.410240    11.00000    0.04145    0.04110 =
         0.04864    0.02513    0.00689    0.01658
C31   1    0.667773    0.920814    0.404388    11.00000    0.04598    0.04968 =
         0.05839    0.03382    0.00991    0.01973
AFIX  43
H31   2    0.597401    0.902650    0.353603    11.00000   -1.20000
AFIX   0
N32   3    0.748893    1.024367    0.481099    11.00000    0.05039    0.04545 =
         0.06771    0.03381    0.00837    0.02276
N33   3    0.841481    1.022195    0.542294    11.00000    0.04600    0.04039 =
         0.06427    0.02856    0.00475    0.01648
C34   1    0.743399    1.131572    0.509832    11.00000    0.06795    0.05012 =
         0.09980    0.04236    0.00963    0.02925
AFIX 137
H34A  2    0.678439    1.118607    0.455306    11.00000   -1.50000
H34B  2    0.828088    1.184388    0.516862    11.00000   -1.50000
H34C  2    0.720055    1.162266    0.576236    11.00000   -1.50000
AFIX   0
N42   3    0.576180    0.499376    0.293608    11.00000    0.04246    0.04348 =
         0.04590    0.02456    0.01408    0.01775
C43   1    0.582549    0.402775    0.226807    11.00000    0.04730    0.04517 =
         0.04794    0.02385    0.00924    0.02117
C44   1    0.486964    0.312426    0.226353    11.00000    0.05985    0.03902 =
         0.05312    0.02204    0.01182    0.02154
AFIX  43
H44   2    0.472469    0.236487    0.185817    11.00000   -1.20000
AFIX   0
C45   1    0.418599    0.356498    0.296701    11.00000    0.04905    0.04198 =
         0.05358    0.02691    0.00878    0.01698
N46   3    0.475159    0.470047    0.336936    11.00000    0.04254    0.03935 =
         0.04482    0.02428    0.01390    0.01630
C47   1    0.682166    0.398320    0.163623    11.00000    0.06537    0.06162 =
         0.06256    0.03199    0.02933    0.03459
AFIX 137
H47A  2    0.713518    0.464855    0.159618    11.00000   -1.50000
H47B  2    0.642416    0.331737    0.093104    11.00000   -1.50000
H47C  2    0.754745    0.395497    0.197437    11.00000   -1.50000
AFIX   0
C48   1    0.304819    0.300863    0.326930    11.00000    0.05970    0.05190 =
         0.07824    0.04186    0.02215    0.02009
AFIX 137
H48A  2    0.328231    0.332129    0.402149    11.00000   -1.50000
H48B  2    0.281156    0.220660    0.289099    11.00000   -1.50000
H48C  2    0.231318    0.313734    0.309137    11.00000   -1.50000
AFIX   0
C49   1    0.449821    0.558979    0.413729    11.00000    0.04093    0.04286 =
         0.04391    0.02594    0.00924    0.01689
N50   3    0.521206    0.663990    0.434810    11.00000    0.04686    0.04211 =
         0.04676    0.02490    0.01320    0.01858
C51   1    0.471988    0.725906    0.508195    11.00000    0.05254    0.04508 =
         0.04793    0.02567    0.01563    0.02431
AFIX  43
H51   2    0.498769    0.803737    0.539993    11.00000   -1.20000
AFIX   0
N52   3    0.380229    0.660878    0.528940    11.00000    0.05823    0.05254 =
         0.05146    0.03113    0.02281    0.03110
N53   3    0.362828    0.549993    0.468059    11.00000    0.05417    0.04918 =
         0.05730    0.03344    0.02367    0.02596
C54   1    0.292944    0.690372    0.597157    11.00000    0.07731    0.07607 =
         0.07062    0.04691    0.04188    0.05017
AFIX 137
H54A  2    0.322234    0.771368    0.637808    11.00000   -1.50000
H54B  2    0.294593    0.664167    0.644626    11.00000   -1.50000
H54C  2    0.204637    0.654966    0.553874    11.00000   -1.50000
AFIX   0
CL61  5    0.074457    0.449126    0.247548    11.00000    0.05873    0.07691 =
         0.08475    0.05031    0.03107    0.03836
O62   4    0.140790    0.569331    0.324235    11.00000    0.08257    0.07223 =
         0.09748    0.03843    0.03430    0.03490
O63   4   -0.002872    0.430977    0.157481    11.00000    0.10043    0.11998 =
         0.11552    0.06558    0.00435    0.04980
O64   4    0.170292    0.406823    0.216847    11.00000    0.09120    0.10508 =
         0.11360    0.05375    0.04197    0.06938
O65   4   -0.007764    0.394903    0.291381    11.00000    0.13008    0.10983 =
         0.14695    0.08628    0.08151    0.04645

PART 1
SAME 0.01 Cl61 > O65
CL71  5    0.633185    0.050477    0.745419    21.00000    0.07695    0.07732 =
         0.07885    0.02846    0.02282    0.02703
O72   4    0.574889    0.005034    0.637904    21.00000    0.10164    0.09406 =
         0.10398    0.04933    0.00069    0.03160
O73   4    0.765724    0.123923    0.787986    21.00000    0.09366    0.11515 =
         0.13463    0.03043    0.01002    0.02407
O74   4    0.599222   -0.041694    0.758307    21.00000    0.30429    0.13462 =
         0.17699    0.10781   -0.04605    0.01743
O75   4    0.566796    0.114879    0.808274    21.00000    0.16087    0.16542 =
         0.19894    0.01216    0.07723    0.06974

PART 2
SAME 0.01 Cl61 > O65
CL7B  5    0.613430    0.037042    0.748674   -21.00000    0.16262    0.12264 =
         0.13582    0.06731    0.01426    0.04692
O72B  4    0.694157   -0.023814    0.717249   -21.00000    0.11357    0.13948 =
         0.13183    0.09338    0.03818    0.02748
O73B  4    0.628647    0.101171    0.857603   -21.00000    0.21637    0.23796 =
         0.14236    0.11359    0.04394    0.13863
O74B  4    0.482160   -0.044835    0.701601   -21.00000    0.14427    0.20565 =
         0.24247    0.09191    0.05956    0.04886
O75B  4    0.634353    0.110335    0.710283   -21.00000    0.20415    0.21711 =
         0.18436    0.14011    0.07017    0.09843

PART 3
S81   7    0.217458    0.987717    0.990593    31.00000    0.21628    0.12281 =
         0.17952    0.06636    0.02028    0.05640
O82   4    0.158116    0.997863    0.901433    31.00000    0.21848    0.29111 =
         0.31219    0.24841    0.07341    0.13523
C83   1    0.275208    0.884626    0.913461    31.00000    0.32704    0.21102 =
         0.30414    0.13651    0.15071    0.20112
AFIX  33
H83A  2    0.316113    0.868149    0.958247    31.00000   -1.50000
H83B  2    0.202439    0.816447    0.858451    31.00000   -1.50000
H83C  2    0.338436    0.913291    0.881794    31.00000   -1.50000
AFIX   0
C84   1    0.081770    0.883536    0.994176    31.00000    0.22086    0.21846 =
         0.29547    0.19907    0.04119    0.02862
AFIX  33
H84A  2    0.110101    0.871811    1.047950    31.00000   -1.50000
H84B  2    0.013250    0.909188    1.010389    31.00000   -1.50000
H84C  2    0.048739    0.813391    0.926122    31.00000   -1.50000
AFIX   0
PART 4
SAME 0.01 S81 > C84
S81B  7    0.132412    0.912211    0.915725   -31.00000    0.21628    0.12281 =
         0.17952    0.06636    0.02028    0.05640
O82B  4    0.230712    1.033277    0.946393   -31.00000    0.21848    0.29111 =
         0.31219    0.24841    0.07341    0.13523
C83B  1    0.248581    0.864997    0.938950   -31.00000    0.32704    0.21102 =
         0.30414    0.13651    0.15071    0.20112
AFIX  33
H83D  2    0.203224    0.789084    0.923428   -31.00000   -1.50000
H83E  2    0.307070    0.865719    0.893880   -31.00000   -1.50000
H83F  2    0.298520    0.914555    1.012151   -31.00000   -1.50000
AFIX   0
C84B  1    0.096298    0.940257    1.040111   -31.00000    0.22086    0.21846 =
         0.29547    0.19907    0.04119    0.02862
AFIX  33
H84D  2    0.035396    0.870820    1.031525   -31.00000   -1.50000
H84E  2    0.176236    0.971112    1.092350   -31.00000   -1.50000
H84F  2    0.057885    0.993889    1.063195   -31.00000   -1.50000
PART 5

AFIX   0
HKLF 4


REM  ALL in P-1
REM wR2 = 0.1462, GooF = S = 1.046, Restrained GooF = 1.066 for all data
REM R1 = 0.0514 for 6846 Fo > 4sig(Fo) and 0.0584 for all 7776 data
REM 555 parameters refined using 156 restraints

END

WGHT      0.0796      1.4552

REM Highest difference peak  0.514,  deepest hole -0.594,  1-sigma level  0.060
Q1    1   0.6991  0.6440  0.3186  11.00000  0.05    0.51
Q2    1   0.5784  0.0375  0.8263  11.00000  0.05    0.45
Q3    1   0.6536 -0.0136  0.6577  11.00000  0.05    0.45
Q4    1   0.7411  0.1473  0.7440  11.00000  0.05    0.40
Q5    1   0.6790  0.1230  0.8030  11.00000  0.05    0.39
Q6    1   0.2070  0.8964  0.8807  11.00000  0.05    0.38
Q7    1   0.2317  0.9109  0.7957  11.00000  0.05    0.38
Q8    1   0.7431  0.0505  0.7603  11.00000  0.05    0.37
Q9    1   0.3609  0.9831  0.8014  11.00000  0.05    0.36
Q10   1   0.2848  1.0151  0.8400  11.00000  0.05    0.35
Q11   1   0.3984 -0.0008  0.7702  11.00000  0.05    0.33
Q12   1   0.6065  0.1419  0.7506  11.00000  0.05    0.32
Q13   1   0.5276 -0.0403  0.7536  11.00000  0.05    0.29
Q14   1   0.6493  0.0122  0.7471  11.00000  0.05    0.28
Q15   1   0.3638  1.0004  0.9905  11.00000  0.05    0.28
Q16   1   0.0782  0.9720  0.9613  11.00000  0.05    0.27
Q17   1   0.0000  1.0000  1.0000  10.50000  0.05    0.26
Q18   1   0.5220 -0.0114  0.6602  11.00000  0.05    0.25
Q19   1   0.5237  0.5841  0.3765  11.00000  0.05    0.24
Q20   1   0.8736  0.7273  0.4677  11.00000  0.05    0.24
Q21   1   0.6387  0.0596  0.7135  11.00000  0.05    0.23
Q22   1   0.8497  0.5478  0.3811  11.00000  0.05    0.22
Q23   1   0.6561  0.4907  0.2463  11.00000  0.05    0.22
Q24   1   0.5943  0.6598  0.1395  11.00000  0.05    0.22
Q25   1   0.6819  0.6531  0.0913  11.00000  0.05    0.22
Q26   1  -0.0197  0.3564  0.1117  11.00000  0.05    0.21
Q27   1  -0.0491  0.4348  0.2114  11.00000  0.05    0.21
Q28   1   0.1152  0.3414  0.2151  11.00000  0.05    0.21
Q29   1   0.3787  0.6060  0.0865  11.00000  0.05    0.21
Q30   1   0.8578  0.6807  0.1408  11.00000  0.05    0.21
Q31   1   1.0321  0.6841  0.2175  11.00000  0.05    0.21
Q32   1   0.1474  0.4177  0.1693  11.00000  0.05    0.21
Q33   1   0.5935  0.0718  0.6651  11.00000  0.05    0.21
Q34   1   0.7635  0.4599  0.2048  11.00000  0.05    0.21
Q35   1   0.5203  0.6233  0.1800  11.00000  0.05    0.20
Q36   1   0.6993  0.6699  0.0204  11.00000  0.05    0.20
Q37   1   0.9330  0.6509  0.2952  11.00000  0.05    0.20
Q38   1   0.4415  0.6165  0.2122  11.00000  0.05    0.20
Q39   1   0.9455  0.7612  0.5559  11.00000  0.05    0.20
Q40   1   0.6986  0.7908  0.3978  11.00000  0.05    0.20
Q41   1   0.4824  0.5149  0.3785  11.00000  0.05    0.20
Q42   1  -0.0137  0.4214  0.2657  11.00000  0.05    0.19
Q43   1   0.1359  1.0295  1.0812  11.00000  0.05    0.19
Q44   1  -0.0133  0.8686  0.8771  11.00000  0.05    0.19
Q45   1   0.6544  1.1236  0.5053  11.00000  0.05    0.19
Q46   1   0.6572  0.5554  0.3018  11.00000  0.05    0.19
Q47   1   0.0999  0.5377  0.2605  11.00000  0.05    0.19
Q48   1   0.5929  0.1277  0.8600  11.00000  0.05    0.19
Q49   1   0.0781  0.4460  0.1513  11.00000  0.05    0.18
Q50   1   0.1748  0.8768  0.9612  11.00000  0.05    0.18
;
_shelx_res_checksum              33585

_shelx_hkl_file                  
;
   0   0  -2 8558.77 79.5765   1
   0   0   2 9226.66 43.6168   1
   0   0   2 8883.80 81.5691   1
   0   0  -2 9103.61 42.4133   1
   0   0   3 2519.45 54.3950   1
   0   0  -3 2416.27 27.0804   1
   0   0   3 2376.98 27.6305   1
   0   0   4 17250.2 85.1875   1
   0   0  -4 16282.2 155.785   1
   0   0  -4 17104.0 81.0749   1
   0   0   4 16586.6 158.247   1
   0   0  -5 2445.09 67.8161   1
   0   0   5 2485.89 69.7086   1
   0   0  -5 2432.28 33.9556   1
   0   0   5 2491.54 36.5213   1
   0   0   6 380.801 31.8168   1
   0   0  -6 330.759 14.3249   1
   0   0  -6 335.155 29.1904   1
   0   0   6 296.246 14.8026   1
   0   0   7 4316.11 108.233   1
   0   0   7 4155.55 56.5810   1
   0   0  -7 4036.07 51.7324   1
   0   0  -7 3854.54 101.554   1
   0   0  -8 307.849 33.1567   1
   0   0  -8 307.273 15.7400   1
   0   0   8 336.476 17.6762   1
   0   0   8 330.128 34.7056   1
   0   0  -9 1729.22 38.6504   1
   0   0   9 1785.07 42.2776   1
   0   0   9 1965.57 84.1696   1
   0   0  -9 1734.37 78.8292   1
   0   0 -10 371.149 41.8047   1
   0   0 -10 352.338 18.6536   1
   0   0  10 341.597 38.9836   1
   0   0  10 355.490 20.2455   1
   0   0 -11 807.167 50.8247   1
   0   0  11 814.634 62.7827   1
   0   0  11 852.339 33.0066   1
   0   0 -11 826.179 64.1726   1
   0   0 -11 775.823 28.6336   1
   0   0 -12 786.147 54.3179   1
   0   0  12 687.211 30.4692   1
   0   0 -12 739.924 62.1495   1
   0   0  12 697.281 63.0160   1
   0   0 -12 639.464 28.0040   1
   0   0  13 100.935 40.0009   1
   0   0 -13 96.5945 30.1954   1
   0   0  13 43.3322 10.7114   1
   0   0 -13 64.4751 12.0765   1
   0   0 -13 90.7286 31.0065   1
   0   0 -14 89.1446 47.3754   1
   0   0 -14 40.6889 25.0334   1
   0   0 -14 36.1811 11.1860   1
   0   0  14 39.8934 14.9627   1
   0   0  14 28.0097 38.8887   1
   0   0  15 364.840 61.0829   1
   0   0 -15 372.017 46.6881   1
   0   0 -15 391.568 68.0552   1
   0   0  15 342.601 27.7414   1
   0   0 -15 310.944 23.7369   1
   0  -1  16-11.3099 16.7703   1
   0   1 -16 27.0905 36.1127   1
   0   1 -16 71.8109 53.4757   1
   0   1 -16 7.19254 12.2431   1
   0  -1  16-28.2962 50.5604   1
   0   1 -15 132.288 46.6282   1
   0   1 -15 103.614 15.8065   1
   0   1 -15 88.5634 33.2087   1
   0  -1  15 97.3972 17.4842   1
   0  -1  15 10.7636 33.3481   1
   0   1 -14 118.595 15.1092   1
   0   1 -14 104.677 36.4954   1
   0  -1  14 140.567 18.1347   1
   0   1 -14 158.338 34.0853   1
   0  -1  14 179.508 44.9887   1
   0  -1  13 51.6518 29.7765   1
   0   1 -13 13.5358 19.1590   1
   0   1 -13 31.7578 27.2829   1
   0   1 -13 39.3012 9.98110   1
   0  -1  13 60.3287 12.8681   1
   0   1 -12 395.999 46.8022   1
   0  -1  12 372.307 23.2897   1
   0   1 -12 358.329 37.4263   1
   0   1 -12 329.543 20.8709   1
   0  -1  12 392.778 44.3425   1
   0   1 -11 2739.49 54.9008   1
   0   1 -11 2746.04 88.7669   1
   0  -1  11 2850.79 60.3041   1
   0  -1  11 2852.83 107.388   1
   0   1 -11 2579.98 101.906   1
   0  -1  10 24.9921 6.92428   1
   0   1 -10 25.8146 7.59252   1
   0  -1  10 34.7155 21.0658   1
   0   1 -10 38.0696 19.8886   1
   0  -1   9 1280.51 36.7175   1
   0   1  -9 1231.19 33.1507   1
   0  -1   9 1318.00 66.1013   1
   0   1  -9 1220.44 63.3034   1
   0   1  -8 9533.17 86.5525   1
   0   1  -8 9269.73 159.076   1
   0  -1   8 9882.47 167.483   1
   0  -1   7 0.02385 4.23524   1
   0  -1   7 0.07225 8.10460   1
   0   1  -7 5.23518 8.75526   1
   0   1  -7 1.49363 3.63182   1
   0   1  -6 404.498 29.4702   1
   0  -1   6 419.011 29.5334   1
   0  -1   6 398.877 16.7528   1
   0   1  -6 383.489 15.4299   1
   0  -1   5 3427.06 73.7422   1
   0   1  -5 3257.08 40.9911   1
   0   1  -5 3366.85 73.1035   1
   0  -1   5 3222.32 42.4929   1
   0   1  -4 3058.50 35.9831   1
   0  -1   4 3041.42 36.8809   1
   0   1  -4 3088.01 61.3789   1
   0  -1   4 3293.83 62.5542   1
   0  -1   3 1025.01 18.7390   1
   0  -1   3 1102.16 30.1994   1
   0   1  -3 1036.25 29.5777   1
   0   1  -3 1013.14 18.0332   1
   0   1   1 135.995 20.7993   1
   0  -1  -1 0.19863 19.4805   1
   0  -1  -2 473.743 39.1817   1
   0   1   2 23911.5 157.245   1
   0   1   3 2533.36 60.2612   1
   0  -1  -3 2444.42 24.9282   1
   0   1   3 2476.49 26.7127   1
   0  -1  -4 3662.38 35.7537   1
   0   1   4 3734.10 82.8703   1
   0   1   4 3816.16 38.8866   1
   0   1   5 34.2781 5.23141   1
   0  -1  -5 48.7605 5.04347   1
   0   1   5 60.8372 14.0205   1
   0   1   6 249.310 12.5657   1
   0  -1  -6 215.149 24.7631   1
   0   1   6 280.618 28.4180   1
   0  -1  -6 239.540 11.6123   1
   0   1   7 1012.54 27.0105   1
   0  -1  -7 972.014 54.0418   1
   0   1   7 964.458 54.3274   1
   0  -1  -7 957.629 24.4226   1
   0  -1  -8 62.1189 22.1245   1
   0  -1  -8 33.0752 6.75775   1
   0   1   8 49.2210 7.95099   1
   0   1   8 41.9259 18.2265   1
   0  -1  -9 1854.22 84.4561   1
   0  -1  -9 1950.75 39.8318   1
   0   1   9 2086.09 45.2984   1
   0   1   9 1991.77 87.0471   1
   0   1  10 1637.42 84.6590   1
   0  -1 -10 1589.86 82.1208   1
   0  -1 -10 1610.79 38.6766   1
   0   1  10 1653.76 43.0701   1
   0  -1 -11 346.385 45.5500   1
   0   1  11 294.933 40.0383   1
   0   1  11 295.475 20.0658   1
   0  -1 -11 279.694 17.5178   1
   0  -1 -12 22.1160 20.3675   1
   0  -1 -12 34.2101 9.23925   1
   0  -1 -12 46.6966 23.3983   1
   0   1  12 64.3802 31.2748   1
   0   1  12 48.6224 12.5619   1
   0   1  13-29.2279 40.9528   1
   0  -1 -13 17.8483 26.9129   1
   0   1  13 18.6805 11.9246   1
   0  -1 -13 7.35405 34.1153   1
   0  -1 -13 11.1650 8.62083   1
   0   1  14 405.677 62.2424   1
   0  -1 -14 371.635 23.2702   1
   0  -1 -14 449.498 52.0840   1
   0  -1 -14 456.072 70.0279   1
   0   1  14 406.947 26.6535   1
   0   2 -16 372.066 61.3032   1
   0  -2  16 416.177 59.7520   1
   0  -2  16 401.993 31.7120   1
   0   2 -16 336.904 26.4275   1
   0   2 -16 430.263 50.8560   1
   0  -2  15 58.7519 38.9984   1
   0   2 -15 10.4500 34.3897   1
   0  -2  15-2.05264 13.8480   1
   0   2 -15 28.8159 21.1142   1
   0   2 -15 2.70154 10.5359   1
   0  -2  14 572.462 59.7512   1
   0   2 -14 570.635 29.8906   1
   0   2 -14 651.289 52.3940   1
   0   2 -14 545.291 58.9720   1
   0  -2  14 568.323 32.6873   1
   0  -2  13 27.2370 20.2096   1
   0   2 -13 24.9221 19.4709   1
   0  -2  13 8.78858 8.97274   1
   0   2 -13 8.58439 20.9907   1
   0   2 -13 23.0925 9.30048   1
   0   2 -12-0.97104 7.56220   1
   0   2 -12 12.1367 13.4016   1
   0  -2  12 4.24631 22.8944   1
   0  -2  12 3.13394 8.12311   1
   0   2 -12 21.0337 25.7704   1
   0  -2  11 57.9015 11.4720   1
   0  -2  11 75.7661 22.7661   1
   0   2 -11 71.6802 20.7944   1
   0   2 -11 59.9293 20.8078   1
   0   2 -11 55.2351 10.5928   1
   0  -2  10 90.0387 11.5007   1
   0  -2  10 74.4136 20.3513   1
   0   2 -10 81.0542 10.4325   1
   0   2 -10 78.4383 24.4725   1
   0  -2   9 416.763 21.4057   1
   0  -2   9 407.401 34.7250   1
   0   2  -9 380.372 35.3216   1
   0   2  -9 418.037 19.6766   1
   0   2  -8 2309.42 43.6525   1
   0  -2   8 2392.92 46.8027   1
   0  -2   8 2274.41 74.0262   1
   0   2  -8 2161.53 73.2971   1
   0  -2   7 4418.03 59.3984   1
   0  -2   7 4596.94 96.5049   1
   0   2  -7 4355.09 56.7528   1
   0   2  -7 4429.41 96.2672   1
   0  -2   6 2561.87 42.0912   1
   0   2  -6 2467.28 65.0620   1
   0  -2   6 2592.88 65.3631   1
   0   2  -6 2513.63 40.5149   1
   0   2  -5 2511.71 37.3779   1
   0   2  -5 2512.75 57.9112   1
   0  -2   5 2735.47 58.9963   1
   0  -2   5 2512.16 38.3261   1
   0   2  -4 30735.3 118.659   1
   0   2  -4 29735.6 166.928   1
   0  -2   4 30122.0 164.704   1
   0  -2   2 4028.17 32.7365   1
   0   2  -2 4093.04 32.8952   1
   0  -2   1 1.13796 5.27301   1
   0   2  -1 29.3439 4.05618   1
   0   2   0 19525.7 105.395   1
   0  -2   0 19006.9 104.627   1
   0   2   1 274.847 16.6516   1
   0  -2  -1 246.138 15.5624   1
   0  -2  -2 9052.16 107.540   1
   0   2   2 9530.72 111.853   1
   0   2   3 14140.3 155.038   1
   0  -2  -3 14387.5 57.0962   1
   0  -2  -4 247.846 9.12388   1
   0  -2  -4 258.099 24.9727   1
   0   2   4 256.378 24.5198   1
   0   2   4 276.241 10.2309   1
   0  -2  -5 1392.24 23.8046   1
   0   2   5 1391.77 26.2320   1
   0   2   5 1479.42 62.0085   1
   0  -2  -5 1393.01 58.4082   1
   0  -2  -6 883.041 20.8117   1
   0  -2  -6 938.928 51.6230   1
   0   2   6 935.699 54.2748   1
   0   2   6 908.432 22.9324   1
   0   2   7 23.5805 5.82505   1
   0   2   7 31.7354 17.5485   1
   0  -2  -7 23.3690 4.70975   1
   0   2   8 4774.79 62.6835   1
   0  -2  -8 4525.60 55.1993   1
   0   2   8 4774.82 136.997   1
   0  -2  -9 143.810 11.7125   1
   0   2   9 200.507 35.7127   1
   0   2   9 165.628 14.2221   1
   0   2  10 97.8010 26.3574   1
   0  -2 -10 144.068 11.8279   1
   0  -2 -10 123.137 31.0695   1
   0   2  10 163.661 13.9143   1
   0  -2 -11 355.734 38.5167   1
   0  -2 -11 297.374 17.4976   1
   0   2  11 339.901 48.4228   1
   0  -2 -11 329.973 47.6919   1
   0   2  11 326.574 20.4230   1
   0  -2 -12 48.1834 27.8813   1
   0  -2 -12 38.9878 33.3193   1
   0   2  12 31.9126 10.3195   1
   0  -2 -12 39.8838 8.74103   1
   0   2  12 16.1633 35.1131   1
   0   2  13 225.614 19.3746   1
   0   2  13 292.133 61.7443   1
   0  -2 -13 251.580 40.9626   1
   0  -2 -13 174.663 15.6191   1
   0  -2 -13 242.724 56.1108   1
   0  -2 -14 91.6662 39.8499   1
   0   2  14 10.8182 51.3207   1
   0   2  14 115.544 17.2225   1
   0  -2 -14 89.6146 40.2945   1
   0  -2 -14 58.6664 13.0480   1
   0   3 -17 94.5637 52.3461   1
   0  -3  17 126.894 58.3217   1
   0   3 -16 34.1440 13.6517   1
   0   3 -16 36.3880 40.4519   1
   0  -3  16 48.3494 17.2594   1
   0   3 -16 66.2509 28.1961   1
   0  -3  16 15.3767 35.9532   1
   0  -3  15 97.2052 17.3522   1
   0   3 -15 35.5471 30.8277   1
   0  -3  15 116.911 40.6555   1
   0   3 -15 65.9145 23.4233   1
   0   3 -15 69.9241 13.3749   1
   0   3 -14 447.902 42.8007   1
   0  -3  14 461.219 50.6739   1
   0   3 -14 468.002 54.0296   1
   0   3 -14 424.146 26.5784   1
   0  -3  14 410.125 27.7890   1
   0  -3  13 103.762 15.0660   1
   0  -3  13 65.5513 22.3221   1
   0   3 -13 93.2356 12.6263   1
   0   3 -13 71.5394 20.2023   1
   0   3 -13 92.3229 30.7845   1
   0   3 -12 409.298 44.6814   1
   0  -3  12 383.336 41.5568   1
   0   3 -12 465.028 37.0925   1
   0   3 -12 429.738 24.3169   1
   0  -3  12 412.792 25.2792   1
   0   3 -11 351.467 20.6320   1
   0   3 -11 315.813 35.6176   1
   0   3 -11 331.524 29.5773   1
   0  -3  11 349.688 38.2578   1
   0  -3  11 368.061 22.9115   1
   0   3 -10 1460.45 39.7624   1
   0   3 -10 1522.97 68.8171   1
   0  -3  10 1504.52 66.2124   1
   0   3 -10 1659.93 58.1609   1
   0  -3  10 1592.19 43.7005   1
   0  -3   9 8025.05 93.2852   1
   0   3  -9 7759.06 141.695   1
   0   3  -9 8040.96 118.781   1
   0   3  -9 7754.60 86.9177   1
   0   3  -8 86.0327 15.9214   1
   0   3  -8 92.2616 13.1463   1
   0  -3   8 107.240 10.8290   1
   0  -3   8 99.6078 17.8771   1
   0   3  -8 99.4935 9.98002   1
   0  -3   7 4050.84 83.7476   1
   0   3  -7 3847.15 54.6996   1
   0   3  -7 3918.43 84.2288   1
   0  -3   7 3997.42 57.4436   1
   0   3  -7 3896.45 68.5551   1
   0   3  -6 1397.73 37.2086   1
   0  -3   6 1442.00 44.3582   1
   0  -3   6 1357.52 31.7667   1
   0   3  -6 1452.17 31.8442   1
   0   3  -6 1420.80 46.1804   1
   0   3  -5 3901.85 47.9360   1
   0   3  -5 3682.60 62.5141   1
   0   3  -5 3735.81 50.7680   1
   0  -3   5 3910.13 61.8744   1
   0   3  -4 1996.35 31.5633   1
   0  -3   4 2015.11 31.8115   1
   0   3  -4 2155.53 30.8427   1
   0   3  -4 2211.43 38.9198   1
   0   3  -3 2538.13 22.2417   1
   0  -3   3 2382.96 31.2742   1
   0   3  -3 2491.71 31.5175   1
   0   3  -3 2675.75 30.0139   1
   0   3  -2 322.808 9.80710   1
   0  -3   2 324.699 9.69661   1
   0  -3   1 2916.95 23.8157   1
   0   3  -1 3033.20 39.0097   1
   0  -3   1 2968.28 39.0128   1
   0   3  -1 2883.63 24.2180   1
   0  -3  -1 2290.64 52.6645   1
   0   3   1 2277.96 54.1037   1
   0  -3  -2 4901.14 87.4582   1
   0  -3  -2 5320.95 28.2969   1
   0   3   2 5019.60 90.6122   1
   0   3   3 4882.91 100.292   1
   0  -3  -3 4904.59 32.3776   1
   0   3   3 4811.23 34.6040   1
   0  -3  -3 4490.61 93.4060   1
   0  -3  -4 8.50339 10.0377   1
   0  -3  -4 11.5791 2.65243   1
   0   3   4 23.5172 14.6128   1
   0   3   4 10.7996 2.82075   1
   0  -3  -5 248.112 9.85601   1
   0  -3  -5 225.313 26.0370   1
   0   3   5 280.359 11.3951   1
   0   3   5 261.407 28.1532   1
   0  -3  -6 747.666 18.9723   1
   0   3   6 809.148 21.3818   1
   0  -3  -6 811.456 52.0034   1
   0   3   6 831.350 56.6593   1
   0   3   7 1358.51 72.8814   1
   0  -3  -7 1183.61 67.1734   1
   0  -3  -7 1254.81 26.1965   1
   0   3   7 1273.12 29.3752   1
   0   3   8-1.01242 16.9715   1
   0   3   8 1.00627 5.58274   1
   0  -3  -8 18.3553 26.9272   1
   0  -3  -8 11.9045 5.66205   1
   0  -3  -9 664.765 57.7643   1
   0  -3  -9 643.341 21.7791   1
   0   3   9 654.290 59.7246   1
   0   3   9 662.821 24.1564   1
   0  -3 -10 197.385 37.9603   1
   0   3  10 226.606 15.7058   1
   0  -3 -10 203.032 13.6283   1
   0   3  11-0.54948 7.17537   1
   0  -3 -11-10.4915 22.2338   1
   0  -3 -11-23.7219 28.2407   1
   0   3  11 23.4839 33.4402   1
   0  -3 -11-3.73970 6.42299   1
   0   3  12 18.3070 10.1490   1
   0  -3 -12 26.8488 24.3009   1
   0  -3 -12 7.01267 7.61309   1
   0   3  12 5.25602 26.7580   1
   0   3  13 35.8344 12.6382   1
   0  -3 -13 35.6239 35.8064   1
   0  -3 -13 37.7503 10.3666   1
   0   3  13 43.5324 40.3022   1
   0  -4  17 44.4958 38.9492   1
   0  -4  17 83.8969 19.8937   1
   0   4 -17 87.2641 45.0660   1
   0   4 -17 83.8650 30.2410   1
   0   4 -17 75.4710 17.7456   1
   0  -4  16 33.0405 15.3180   1
   0  -4  16 28.7035 35.3852   1
   0   4 -16 7.58344 25.3171   1
   0   4 -16 13.4370 10.1927   1
   0   4 -16 28.8230 36.2180   1
   0  -4  15 95.9214 33.5604   1
   0   4 -15 65.4119 21.5986   1
   0  -4  15 96.5088 17.7711   1
   0   4 -15 69.0756 14.0756   1
   0  -4  14 10.4718 11.4521   1
   0   4 -14-8.12936 25.9303   1
   0  -4  14-16.7054 25.8963   1
   0   4 -14 18.8366 9.52738   1
   0   4 -14 16.4089 18.6756   1
   0   4 -13 65.6118 22.3778   1
   0  -4  13 42.7676 11.3756   1
   0   4 -13 67.6181 15.4815   1
   0   4 -13 54.6839 10.9358   1
   0  -4  13 60.5452 23.6540   1
   0   4 -12 120.774 27.5103   1
   0   4 -12 100.038 13.6005   1
   0   4 -12 107.721 21.8570   1
   0  -4  12 95.7652 13.4480   1
   0  -4  12 111.640 24.3109   1
   0  -4  11 9066.75 167.427   1
   0   4 -11 8800.83 136.302   1
   0   4 -11 8608.31 102.540   1
   0  -4  11 8790.21 109.783   1
   0   4 -11 8769.10 166.315   1
   0   4 -10 997.534 33.5107   1
   0  -4  10 1072.71 52.6376   1
   0   4 -10 1023.65 43.6037   1
   0  -4  10 999.685 35.4662   1
   0   4 -10 1005.70 53.9185   1
   0  -4   9 1855.58 45.5268   1
   0   4  -9 1772.15 42.6300   1
   0  -4   9 2006.63 65.9010   1
   0   4  -9 1918.88 53.6634   1
   0   4  -9 1810.56 64.7282   1
   0   4  -8 4602.16 94.4393   1
   0   4  -8 4832.25 77.6685   1
   0  -4   8 4823.80 68.8874   1
   0   4  -8 4768.64 66.1273   1
   0  -4   8 4917.37 94.5416   1
   0   4  -7 2179.81 42.3883   1
   0   4  -7 2139.93 57.6139   1
   0  -4   7 2255.86 56.4189   1
   0   4  -7 2169.16 46.6748   1
   0  -4   7 2149.58 43.2865   1
   0   4  -6 338.981 16.1155   1
   0   4  -6 327.277 15.7058   1
   0  -4   6 330.348 19.4663   1
   0   4  -6 326.778 20.4870   1
   0   4  -5 13.4779 3.30856   1
   0  -4   5 2.18292 3.73738   1
   0   4  -5 8.69748 4.99650   1
   0   4  -5 15.5325 4.79115   1
   0   4  -4 3227.41 27.7765   1
   0   4  -4 3246.52 37.5410   1
   0  -4   4 2827.67 39.0202   1
   0   4  -4 2835.34 39.0148   1
   0   4  -2 101.294 6.87002   1
   0  -4   2 127.655 6.48161   1
   0   4  -2 105.598 6.33143   1
   0  -4   2 123.329 7.84316   1
   0  -4   0 18309.6 144.642   1
   0   4   0 18663.1 147.655   1
   0  -4  -1 13138.9 139.305   1
   0   4   1 13277.0 144.295   1
   0   4   2 1296.18 12.4624   1
   0  -4  -2 1320.63 50.2072   1
   0   4   2 1443.54 53.3238   1
   0   4   2 1326.73 13.3539   1
   0  -4  -3 86.6514 4.44214   1
   0   4   3 85.8295 4.46459   1
   0   4   3 72.0394 15.6953   1
   0  -4  -3 64.6126 14.3305   1
   0  -4  -4 3394.17 94.8445   1
   0   4   4 3400.85 32.9609   1
   0  -4  -4 3414.44 31.5468   1
   0   4   4 3475.88 99.2885   1
   0  -4  -5 1385.68 22.7789   1
   0   4   5 1494.92 70.0853   1
   0   4   5 1520.63 24.8517   1
   0  -4  -5 1257.41 62.5701   1
   0  -4  -6 370.516 36.8683   1
   0  -4  -6 297.101 11.6612   1
   0   4   6 325.067 12.8023   1
   0   4   6 368.966 40.1217   1
   0  -4  -7 213.220 32.4740   1
   0   4   7 335.645 40.7463   1
   0  -4  -7 276.344 12.1879   1
   0   4   7 304.617 14.0330   1
   0   4   8 198.189 12.3956   1
   0   4   8 195.050 37.6474   1
   0  -4  -8 226.642 37.0655   1
   0  -4  -8 181.949 11.5059   1
   0   4   9-13.6514 21.3955   1
   0  -4  -9 5.54477 5.02791   1
   0  -4  -9 10.6202 28.2092   1
   0   4   9 11.0456 6.17454   1
   0  -4 -10 155.672 38.6872   1
   0   4  10 94.4311 32.1005   1
   0   4  10 140.741 12.9660   1
   0  -4 -10 126.661 11.1485   1
   0  -4 -11 199.498 14.5707   1
   0  -4 -11 209.494 46.2133   1
   0   4  11 269.527 52.1630   1
   0  -4 -11 228.071 38.7480   1
   0   4  11 188.568 15.8556   1
   0  -4 -12 80.2323 33.5443   1
   0  -4 -12 50.9831 41.6723   1
   0  -4 -12 61.2574 10.8725   1
   0   4  12 125.121 53.2716   1
   0   4  12 75.2088 13.0939   1
   0   5 -17 53.8485 30.0048   1
   0   5 -17 29.3668 35.5100   1
   0  -5  17 5.71284 35.2810   1
   0   5 -17 35.4057 15.0795   1
   0  -5  17 27.5597 17.3228   1
   0   5 -16 178.292 30.3617   1
   0  -5  16 195.594 22.6765   1
   0   5 -16 177.417 20.4820   1
   0  -5  16 218.466 46.6896   1
   0   5 -16 168.639 41.0649   1
   0  -5  15 28.6995 13.4190   1
   0   5 -15 1.55282 30.1323   1
   0  -5  15 18.4790 25.8695   1
   0   5 -15-3.17697 10.2331   1
   0   5 -15-44.2376 24.2338   1
   0  -5  14 336.431 26.4564   1
   0   5 -14 314.832 41.4760   1
   0   5 -14 328.058 24.5053   1
   0   5 -14 326.057 32.4340   1
   0  -5  14 325.558 42.4192   1
   0  -5  13 676.686 51.5895   1
   0   5 -13 620.541 30.6175   1
   0   5 -13 595.348 49.0852   1
   0  -5  13 673.251 33.7722   1
   0   5 -13 725.554 43.1030   1
   0   5 -12 598.041 46.8327   1
   0  -5  12 633.863 46.2778   1
   0   5 -12 668.101 30.3391   1
   0  -5  12 655.219 32.6505   1
   0   5 -12 627.186 37.4726   1
   0  -5  11 1380.76 60.9417   1
   0   5 -11 1230.95 60.1018   1
   0   5 -11 1264.23 40.0834   1
   0  -5  11 1249.00 41.3602   1
   0   5 -11 1290.40 49.0571   1
   0   5 -10 2478.43 53.6312   1
   0   5 -10 2395.67 62.0721   1
   0   5 -10 2259.34 74.4634   1
   0  -5  10 2624.87 78.4788   1
   0  -5  10 2496.87 55.8162   1
   0   5  -9 23.4912 8.16467   1
   0   5  -9 9.14483 11.5035   1
   0  -5   9 22.5352 7.33453   1
   0  -5   9 3.73764 9.36658   1
   0   5  -9 13.0945 5.78522   1
   0   5  -8 2057.07 58.3305   1
   0   5  -8 2066.25 46.8287   1
   0  -5   8 2379.97 59.9831   1
   0   5  -8 2102.05 45.0981   1
   0  -5   7 461.244 20.5815   1
   0   5  -7 433.482 19.8364   1
   0   5  -7 511.408 20.1781   1
   0   5  -7 479.399 25.1598   1
   0   5  -6 43.1443 8.14279   1
   0  -5   6 42.6207 6.74855   1
   0   5  -6 44.1073 5.59109   1
   0   5  -6 47.0379 6.83910   1
   0   5  -5 2508.89 40.8810   1
   0   5  -5 2742.23 27.3174   1
   0  -5   5 2484.80 41.0179   1
   0   5  -5 2614.64 38.2028   1
   0  -5   4 770.216 21.0084   1
   0   5  -4 810.610 21.6127   1
   0   5  -3 5079.25 48.7933   1
   0  -5   3 4804.60 46.3797   1
   0   5  -3 5085.99 46.2134   1
   0  -5   3 4885.36 31.3883   1
   0   5  -2 3410.66 35.5647   1
   0   5  -2 3473.49 50.3518   1
   0  -5   2 3283.12 34.0605   1
   0  -5   2 3478.93 49.6927   1
   0   5  -1 25832.6 169.313   1
   0  -5   1 25781.7 164.718   1
   0  -5   0 1447.98 45.5274   1
   0   5   0 1505.01 17.0296   1
   0   5   0 1523.87 47.1009   1
   0  -5   0 1575.51 15.9620   1
   0  -5  -1 1305.84 48.8593   1
   0   5   1 1346.81 50.2418   1
   0   5   2 1584.14 60.3401   1
   0  -5  -2 1632.49 59.7160   1
   0   5   3 159.575 4.85331   1
   0  -5  -3 205.073 24.6919   1
   0   5   3 191.446 23.7819   1
   0   5   3 176.015 5.37517   1
   0   5   4 1.79094 1.96909   1
   0   5   4-2.64440 15.6354   1
   0  -5  -4 3.19626 2.01360   1
   0   5   4 4.83064 1.49670   1
   0   5   5 2881.25 30.8579   1
   0  -5  -5 2815.54 98.0470   1
   0   5   5 2889.11 102.322   1
   0  -5  -5 2785.46 30.3587   1
   0  -5  -6 2833.49 103.811   1
   0   5   6 2742.83 33.7990   1
   0   5   6 2890.22 108.819   1
   0  -5  -6 2808.21 33.7833   1
   0   5   7 335.637 42.1120   1
   0  -5  -7 348.029 13.1778   1
   0   5   7 358.948 13.3365   1
   0  -5  -7 361.932 42.3276   1
   0   5   8 363.248 14.8470   1
   0  -5  -8 364.540 43.4932   1
   0  -5  -8 361.026 14.7797   1
   0   5   8 347.430 49.2326   1
   0   5   9 21.6841 6.38884   1
   0  -5  -9 34.8268 30.2778   1
   0  -5  -9 22.3113 5.84988   1
   0   5   9 7.24850 33.3910   1
   0  -5 -10 328.068 44.3952   1
   0   5  10 350.925 54.8565   1
   0   5  10 338.610 16.7456   1
   0  -5 -10 305.994 15.5694   1
   0   5  11 423.601 19.1664   1
   0  -5 -11 331.367 63.1013   1
   0  -5 -11 491.671 56.4182   1
   0  -5 -11 385.715 18.4723   1
   0   5  11 464.409 66.3396   1
   0  -5 -12 57.1237 37.5543   1
   0  -5 -12 78.4280 49.2111   1
   0  -6  17 76.4416 38.4765   1
   0   6 -17-6.03926 37.2357   1
   0   6 -17 21.9636 12.9407   1
   0  -6  17 19.4547 16.1089   1
   0   6 -17 67.4794 28.4617   1
   0  -6  16 549.821 59.2094   1
   0   6 -16 480.007 54.1413   1
   0  -6  16 473.112 33.9487   1
   0   6 -16 495.602 44.4215   1
   0   6 -16 481.696 31.5326   1
   0   6 -15 677.697 58.1147   1
   0   6 -15 688.925 35.4579   1
   0   6 -15 699.184 48.2578   1
   0  -6  15 801.345 62.1076   1
   0  -6  15 661.857 36.6998   1
   0   6 -14 28.0105 25.0279   1
   0   6 -14 10.7646 9.53922   1
   0  -6  14 10.3465 11.1484   1
   0  -6  14 10.9185 20.6042   1
   0   6 -14 13.0138 16.8691   1
   0   6 -13 279.335 22.4112   1
   0   6 -13 332.273 40.6513   1
   0   6 -13 319.716 28.4685   1
   0  -6  13 275.844 22.4619   1
   0  -6  13 351.863 37.9414   1
   0   6 -12 622.578 45.5071   1
   0   6 -12 632.399 36.5756   1
   0  -6  12 567.458 31.6547   1
   0   6 -12 582.657 29.9724   1
   0   6 -11 105.792 21.7625   1
   0   6 -11 86.3431 11.4198   1
   0  -6  11 149.740 21.5283   1
   0  -6  11 105.999 14.1669   1
   0   6 -11 119.805 16.3058   1
   0   6 -10 823.528 42.4014   1
   0   6 -10 841.245 32.0420   1
   0   6 -10 802.710 33.9494   1
   0  -6  10 792.888 32.6414   1
   0   6  -9 813.909 31.9575   1
   0   6  -9 935.524 43.3722   1
   0   6  -9 894.724 32.8848   1
   0  -6   8 116.544 11.6212   1
   0   6  -8 104.388 10.3327   1
   0   6  -8 113.854 13.9426   1
   0   6  -8 122.601 12.8363   1
   0   6  -7 399.674 20.4769   1
   0   6  -7 345.122 17.9778   1
   0  -6   7 336.182 17.9192   1
   0   6  -7 416.725 15.2467   1
   0   6  -6 1475.58 21.2442   1
   0   6  -6 1456.03 30.9895   1
   0  -6   6 1362.21 33.1030   1
   0   6  -6 1369.73 33.1702   1
   0   6  -5 2671.83 26.6957   1
   0   6  -5 2922.89 32.8021   1
   0   6  -5 2715.77 43.7101   1
   0  -6   5 2595.04 42.4294   1
   0   6  -4 2247.51 36.8692   1
   0  -6   4 2128.12 35.2295   1
   0  -6   3 9786.20 71.9286   1
   0  -6   3 9127.97 66.7950   1
   0   6  -3 9622.00 69.7893   1
   0   6  -3 9706.02 80.6280   1
   0  -6   2 1421.58 39.0589   1
   0   6  -2 1535.97 39.4168   1
   0   6  -2 1520.25 25.2044   1
   0  -6   2 1466.66 23.4783   1
   0   6  -1 2344.93 58.0126   1
   0  -6   1 2361.61 57.1073   1
   0  -6   1 2474.40 26.0798   1
   0   6  -1 2559.78 27.9529   1
   0   6   0 9200.58 44.3943   1
   0   6   0 9144.26 44.4557   1
   0   6   0 9668.34 131.654   1
   0  -6   0 9400.69 41.8164   1
   0  -6   0 8943.17 124.241   1
   0   6   1 211.346 22.7773   1
   0  -6  -1 194.493 21.4951   1
   0   6   2 110.861 21.3602   1
   0  -6  -2 109.496 19.8332   1
   0  -6  -3 1439.52 65.2402   1
   0   6   3 1568.68 69.8276   1
   0   6   4 401.097 38.3614   1
   0  -6  -4 339.153 35.4757   1
   0  -6  -5 163.862 28.7573   1
   0   6   5 104.591 4.26950   1
   0   6   5 102.910 4.92027   1
   0   6   5 180.612 31.4089   1
   0   6   6 456.471 11.6443   1
   0  -6  -6 486.782 48.9733   1
   0  -6  -6 473.512 12.7730   1
   0   6   6 372.925 10.1486   1
   0   6   6 538.143 51.4310   1
   0   6   7 382.517 46.6764   1
   0  -6  -7 403.633 48.2187   1
   0  -6  -7 329.175 11.5974   1
   0   6   7 305.047 10.9116   1
   0   6   7 288.663 9.60216   1
   0  -6  -8 220.736 10.5472   1
   0   6   8 183.835 8.56285   1
   0   6   8 220.517 9.98540   1
   0   6   8 188.330 36.7457   1
   0  -6  -8 223.902 40.9598   1
   0  -6  -9 784.772 20.9595   1
   0   6   9 886.809 76.0176   1
   0  -6  -9 839.272 80.4767   1
   0   6   9 672.913 16.8473   1
   0   6   9 817.861 19.4940   1
   0  -6 -10 82.8979 36.7911   1
   0  -6 -10 35.1317 33.1960   1
   0   6  10 24.3393 4.93822   1
   0   6  10-5.21672 40.1884   1
   0  -6 -10 37.4505 6.26373   1
   0   6  10 14.9265 5.48177   1
   0   6  11 1.08449 5.23356   1
   0   6  11 84.2371 50.9193   1
   0  -6 -11 21.1686 48.1562   1
   0   6  11 1.79010 4.62902   1
   0  -6 -11 6.41293 36.9474   1
   0  -6 -11 0.42195 6.10500   1
   0   7 -18-3.22592 38.9708   1
   0   7 -18-7.44996 12.6605   1
   0  -7  18 11.0928 17.7616   1
   0   7 -18 49.0351 24.3768   1
   0   7 -17 132.277 35.2278   1
   0   7 -17 144.049 20.6729   1
   0  -7  17 178.992 25.8432   1
   0   7 -17 180.067 32.3756   1
   0   7 -16 51.7828 31.7910   1
   0   7 -16 0.05770 9.93205   1
   0   7 -16 7.71375 18.1980   1
   0  -7  16 35.4647 15.1475   1
   0   7 -15 155.825 18.7783   1
   0   7 -15 168.639 24.0947   1
   0   7 -15 145.084 30.4486   1
   0  -7  15 160.119 20.5257   1
   0   7 -14 156.432 30.3195   1
   0   7 -14 95.8410 15.8417   1
   0   7 -14 116.467 20.9933   1
   0  -7  14 89.8008 18.2007   1
   0   7 -13 30.0717 20.0541   1
   0  -7  13 13.4186 8.94999   1
   0   7 -13 29.3589 14.1576   1
   0   7 -13 4.61293 10.3058   1
   0  -7  12 11.6678 8.73393   1
   0   7 -12 20.1551 11.0491   1
   0   7 -12 9.23411 10.9289   1
   0   7 -12 44.4815 18.0177   1
   0   7 -11 1561.41 45.9819   1
   0   7 -11 1490.29 58.5082   1
   0   7 -11 1561.70 46.9619   1
   0   7 -10 138.581 18.8188   1
   0   7 -10 130.079 13.4973   1
   0   7 -10 121.995 12.9217   1
   0  -7  10 114.728 14.0968   1
   0   7  -9 235.963 14.2532   1
   0   7  -9 220.926 16.7437   1
   0  -7   9 218.135 17.1015   1
   0   7  -9 227.155 19.6146   1
   0  -7   8 1287.46 36.8112   1
   0   7  -8 1449.16 39.5261   1
   0   7  -8 1439.63 28.9368   1
   0   7  -8 1330.00 37.1991   1
   0   7  -7 1598.65 39.2273   1
   0   7  -7 1709.25 23.6569   1
   0  -7   7 1630.25 38.9951   1
   0   7  -7 1656.49 34.7539   1
   0   7  -6 281.592 15.8946   1
   0  -7   6 254.304 14.6889   1
   0   7  -6 265.658 9.17743   1
   0   7  -6 272.783 10.8868   1
   0   7  -5 2335.31 41.5564   1
   0  -7   5 2290.53 40.1650   1
   0   7  -4 247.446 12.0986   1
   0  -7   4 234.277 12.2755   1
   0   7  -4 225.166 12.4717   1
   0  -7   4 232.914 7.88253   1
   0   7  -3 582.201 23.8274   1
   0  -7   3 612.976 17.8216   1
   0   7  -3 645.534 18.9177   1
   0  -7   3 601.705 22.8664   1
   0  -7   2 6021.10 49.2928   1
   0   7  -2 6448.63 91.7695   1
   0  -7   2 6287.79 90.8818   1
   0   7  -2 6147.76 52.8446   1
   0  -7   1 6424.34 103.297   1
   0   7  -1 6671.41 106.385   1
   0   7  -1 6970.50 48.2206   1
   0  -7   1 6830.30 44.5425   1
   0  -7   0 843.898 42.3845   1
   0   7   0 680.851 12.2259   1
   0   7   0 764.328 12.8762   1
   0   7   0 908.548 45.0556   1
   0  -7  -1 370.164 30.7224   1
   0   7   1 367.075 32.0185   1
   0  -7  -2 6.04566 14.0832   1
   0   7   2 47.5213 18.4410   1
   0   7   3 404.652 40.2871   1
   0  -7  -3 378.265 37.8272   1
   0  -7  -4 1239.36 69.0330   1
   0   7   4 1265.39 69.8822   1
   0   7   5 324.483 43.1287   1
   0  -7  -5 305.932 40.8066   1
   0  -7  -6 5.16090 23.9351   1
   0   7   6 13.8234 21.9531   1
   0   7   7 58.5479 27.8329   1
   0  -7  -7 103.625 37.9346   1
   0  -7  -8 17.6316 25.1110   1
   0   7   8-2.74935 35.1049   1
   0  -7  -9 0.40068 27.9066   1
   0  -7  -9 67.3570 42.6946   1
   0   7   9-10.6361 36.3896   1
   0  -7 -10 23.7204 38.6323   1
   0  -7 -10 35.6985 32.4394   1
   0   7  10 54.1657 41.7602   1
   0  -8  18 30.1834 19.8583   1
   0   8 -18 67.1921 18.7559   1
   0   8 -18 67.3624 39.5337   1
   0   8 -18 45.2828 23.9409   1
   0  -8  17 20.9634 18.2019   1
   0   8 -17 28.7873 18.5133   1
   0   8 -17-0.06345 13.4053   1
   0   8 -17-19.1789 31.0457   1
   0   8 -16 84.4007 21.0216   1
   0  -8  16 69.2904 17.6494   1
   0   8 -16 74.4338 18.0616   1
   0   8 -16 132.077 34.6979   1
   0   8 -15 62.4366 25.3034   1
   0   8 -15 62.5706 19.1002   1
   0   8 -15 68.3608 15.2892   1
   0  -8  15 66.3967 15.0226   1
   0  -8  14 22.9450 10.2567   1
   0   8 -14 21.3196 20.8331   1
   0   8 -14 0.57771 11.0650   1
   0   8 -14 16.8106 9.04057   1
   0  -8  13 479.522 28.9886   1
   0   8 -13 492.066 39.7321   1
   0   8 -13 515.585 30.1994   1
   0   8 -13 489.271 28.5083   1
   0   8 -12 4911.36 82.4300   1
   0   8 -12 4967.67 108.181   1
   0   8 -12 4647.17 83.6783   1
   0   8 -11 258.245 17.9214   1
   0   8 -11 281.833 24.9434   1
   0  -8  11 244.465 19.6080   1
   0   8 -11 256.697 20.0643   1
   0   8 -10 4392.68 82.7989   1
   0   8 -10 4469.71 75.4152   1
   0  -8  10 4305.57 75.2855   1
   0   8 -10 4597.78 62.7196   1
   0   8  -9 419.250 22.7887   1
   0   8  -9 447.141 23.1293   1
   0  -8   9 388.589 22.3754   1
   0   8  -9 449.324 16.1597   1
   0   8  -8 1437.78 33.7117   1
   0   8  -8 1458.88 22.7468   1
   0  -8   8 1366.23 38.4429   1
   0   8  -8 1448.82 39.4456   1
   0   8  -7 3063.52 34.6868   1
   0  -8   7 3123.20 54.5287   1
   0   8  -7 3231.02 56.3103   1
   0   8  -7 3235.77 37.0927   1
   0   8  -6 768.340 26.5395   1
   0  -8   6 763.273 25.2246   1
   0   8  -5 4485.13 45.1838   1
   0  -8   5 4603.87 58.6944   1
   0   8  -5 4742.21 61.2116   1
   0   8  -4 224.129 14.2234   1
   0  -8   4 211.152 12.4681   1
   0   8  -4 197.019 12.1042   1
   0  -8   4 212.500 10.2527   1
   0  -8   3 2664.36 54.0990   1
   0   8  -3 2674.65 39.4501   1
   0   8  -3 2527.36 56.0767   1
   0  -8   3 2571.80 36.5399   1
   0   8  -2 3529.14 75.8234   1
   0   8  -2 3559.85 40.6624   1
   0  -8   2 3275.69 74.1325   1
   0  -8   2 3360.09 37.6628   1
   0   8  -1 2288.27 68.0763   1
   0   8  -1 2208.74 27.4109   1
   0  -8   1 2159.94 25.5838   1
   0  -8   1 2124.96 64.2921   1
   0   8   0 2156.86 74.4997   1
   0  -8   0 2120.49 70.6710   1
   0   8   0 2069.30 19.7810   1
   0   8   0 1809.62 18.5208   1
   0   8   1 4.99858 13.3166   1
   0  -8  -1 5.45726 13.7148   1
   0  -8  -2 847.063 52.6504   1
   0   8   2 818.488 53.7514   1
   0  -8  -3 1086.75 62.3960   1
   0   8   3 1058.93 63.7510   1
   0   8   4 219.646 33.6306   1
   0  -8  -4 157.853 27.4865   1
   0   8   5 163.884 34.1014   1
   0  -8  -5 145.927 33.8022   1
   0  -8  -6 24.9839 26.4755   1
   0   8   6 52.0299 29.8045   1
   0  -8  -7 47.3764 35.9877   1
   0   8   7 16.3175 30.3753   1
   0   8   8 128.561 41.9472   1
   0  -8  -8 131.098 39.4926   1
   0  -8  -8 85.1076 36.2569   1
   0  -8  -9 163.131 56.1261   1
   0   8   9 129.837 43.3517   1
   0  -8  -9 112.723 37.7378   1
   0  -9  18-6.50645 14.1252   1
   0   9 -18 19.9804 21.8398   1
   0   9 -18-11.9780 16.2264   1
   0   9 -17 20.3964 31.3052   1
   0   9 -17 22.6868 18.2369   1
   0  -9  17 41.0094 18.8940   1
   0   9 -17-6.14171 12.7420   1
   0  -9  16 232.525 24.7988   1
   0   9 -16 254.273 26.7862   1
   0   9 -16 278.905 24.9958   1
   0   9 -16 292.477 38.4393   1
   0   9 -15 459.426 31.8884   1
   0   9 -15 455.688 31.7571   1
   0   9 -15 481.580 44.3256   1
   0  -9  15 474.518 33.1528   1
   0   9 -14 852.052 37.6620   1
   0  -9  14 758.219 39.0087   1
   0   9 -14 775.653 38.4257   1
   0   9 -14 812.143 50.7713   1
   0   9 -13 105.013 21.5997   1
   0   9 -13 74.9771 12.8858   1
   0   9 -13 101.427 16.1069   1
   0  -9  13 91.8860 15.0937   1
   0   9 -12 2163.00 49.1040   1
   0   9 -12 1959.29 55.4551   1
   0   9 -12 2034.12 63.8463   1
   0  -9  12 1947.85 56.6602   1
   0   9 -11 225.573 14.2471   1
   0   9 -11 227.339 20.3683   1
   0   9 -11 252.467 19.5539   1
   0  -9  11 210.865 19.4094   1
   0   9 -10 2824.44 61.2403   1
   0  -9  10 2763.63 60.2996   1
   0   9 -10 2999.28 59.3224   1
   0   9 -10 3000.63 40.6404   1
   0   9  -9 3602.69 53.1111   1
   0   9  -9 3649.50 66.9606   1
   0   9  -9 3604.39 36.6719   1
   0  -9   9 3535.68 65.3207   1
   0  -9   8 653.444 27.1682   1
   0   9  -8 678.204 27.4601   1
   0   9  -7 13.7346 6.47376   1
   0  -9   7 5.26927 5.12751   1
   0   9  -6 1209.81 33.9566   1
   0  -9   6 1214.27 32.9349   1
   0   9  -5 37.5065 5.82636   1
   0  -9   5 40.1614 3.46154   1
   0  -9   5 43.3900 7.29234   1
   0   9  -5 29.2208 6.74241   1
   0  -9   4 184.439 11.4863   1
   0   9  -4 215.228 15.4801   1
   0   9  -4 191.317 11.8923   1
   0  -9   4 198.606 12.7115   1
   0   9  -3 1278.44 43.6102   1
   0  -9   3 1154.47 25.7596   1
   0   9  -3 1205.76 26.9327   1
   0  -9   3 1207.81 41.1167   1
   0   9  -2 396.923 29.1043   1
   0  -9   2 419.485 28.4664   1
   0   9  -2 446.599 14.4530   1
   0  -9   2 415.845 13.3377   1
   0   9  -1 709.513 15.9119   1
   0   9  -1 800.523 16.0437   1
   0  -9   1 728.966 15.0194   1
   0   9  -1 818.508 44.3469   1
   0  -9   1 779.647 41.6923   1
   0   9   0 3572.32 100.424   1
   0  -9   0 3190.94 93.1900   1
   0  -9  -1 17.4214 15.2934   1
   0   9   1 41.7548 17.2240   1
   0   9   2 80.8899 21.9642   1
   0  -9  -2 96.1472 23.6759   1
   0  -9  -3 225.474 34.7581   1
   0   9   3 227.549 35.5479   1
   0   9   4 1173.49 76.4435   1
   0  -9  -4 1073.75 69.6937   1
   0  -9  -5 143.942 37.4785   1
   0   9   5 147.976 36.1681   1
   0  -9  -6 263.667 45.1621   1
   0   9   6 357.552 52.6304   1
   0  -9  -7 177.209 46.0741   1
   0   9   7 245.358 54.7145   1
   0  -9  -7 267.144 44.0337   1
   0  -9  -8-24.6699 31.3708   1
   0   9   8 31.2166 42.3851   1
   0  -9  -8 30.0511 46.7436   1
   0  10 -18 84.7931 23.1990   1
   0 -10  18 128.630 25.7984   1
   0  10 -18 127.594 26.6504   1
   0  10 -18 90.2036 36.7065   1
   0  10 -17 28.2362 14.4526   1
   0  10 -17 47.8310 18.0892   1
   0 -10  17 3.94260 13.9466   1
   0  10 -17 37.8076 26.0520   1
   0 -10  16 20.0553 15.4758   1
   0  10 -16 34.2034 24.9351   1
   0  10 -16 35.5334 17.5162   1
   0  10 -16 26.2707 13.3619   1
   0  10 -15 168.078 21.0602   1
   0  10 -15 174.494 30.1749   1
   0  10 -15 184.668 20.2006   1
   0  10 -14 912.036 48.9180   1
   0  10 -14 949.522 36.1308   1
   0 -10  14 840.355 40.5627   1
   0  10 -14 839.631 39.4477   1
   0  10 -13 27.9783 10.9722   1
   0  10 -13 47.6259 16.9189   1
   0 -10  13 51.9968 12.8370   1
   0  10 -13 32.4376 8.96821   1
   0  10 -12 768.971 24.3931   1
   0 -10  12 677.398 33.8452   1
   0  10 -12 704.946 33.7327   1
   0  10 -12 770.098 36.6024   1
   0  10 -11 2163.94 56.4393   1
   0  10 -11 2189.22 51.6645   1
   0  10 -11 2230.17 34.3721   1
   0 -10  11 2103.71 56.5980   1
   0 -10  10 529.042 28.1541   1
   0  10 -10 547.390 27.3082   1
   0  10 -10 578.027 21.2552   1
   0  10 -10 540.938 14.6170   1
   0 -10   9 24.9886 7.97778   1
   0  10  -9 39.1371 9.28084   1
   0  10  -8 581.494 25.8479   1
   0 -10   8 525.993 24.8661   1
   0  10  -7 2716.53 53.6045   1
   0 -10   7 2551.18 51.3502   1
   0  10  -6 336.459 18.4079   1
   0 -10   6 362.886 18.5594   1
   0 -10   5 2475.49 30.7693   1
   0 -10   5 2565.33 45.5486   1
   0  10  -5 2537.97 47.9594   1
   0  10  -5 2625.78 47.2858   1
   0 -10   4 3774.62 50.6428   1
   0 -10   4 3577.34 59.5103   1
   0  10  -4 3830.51 53.3287   1
   0  10  -4 3807.00 72.3850   1
   0  10  -3 152.390 10.1365   1
   0 -10   3 149.665 17.6768   1
   0  10  -3 144.877 17.4621   1
   0 -10   3 138.719 9.92317   1
   0  10  -2 2506.13 34.4453   1
   0  10  -2 2635.77 76.2984   1
   0 -10   2 2403.92 71.4190   1
   0 -10   2 2474.71 32.6738   1
   0 -10   1 358.069 30.7243   1
   0  10  -1 271.293 9.91036   1
   0 -10   1 289.013 9.93419   1
   0  10  -1 312.053 9.82339   1
   0  10  -1 346.521 33.0105   1
   0  10   0 1026.33 60.8205   1
   0 -10   0 733.497 51.9333   1
   0 -10  -1 1585.22 75.9049   1
   0  10   1 1714.59 77.0254   1
   0  10   2 466.429 46.6227   1
   0 -10  -2 434.196 43.8060   1
   0 -10  -3 66.8323 24.9213   1
   0  10   3 52.2385 27.4397   1
   0  10   4 57.6549 24.3350   1
   0 -10  -4 39.1518 28.3998   1
   0 -10  -5 136.613 36.1631   1
   0  10   5 214.338 42.7607   1
   0  10   6-28.3883 34.8287   1
   0 -10  -6 109.609 49.2052   1
   0 -10  -6 77.0862 32.8746   1
   0  11 -18-11.5561 30.8845   1
   0 -11  18 8.89143 20.0508   1
   0  11 -18 6.87794 13.2405   1
   0  11 -18 16.7934 17.8873   1
   0  11 -17 202.178 34.4809   1
   0 -11  17 237.785 27.3890   1
   0  11 -17 224.895 23.7486   1
   0  11 -17 182.604 24.3204   1
   0  11 -16 474.759 41.3154   1
   0  11 -16 475.676 34.8335   1
   0 -11  16 504.772 34.8223   1
   0  11 -16 545.502 29.5803   1
   0  11 -15-9.30164 17.5943   1
   0 -11  15 19.9016 12.6257   1
   0  11 -15-0.30324 12.4918   1
   0  11 -15 18.4264 9.64144   1
   0  11 -14 310.667 28.3423   1
   0  11 -14 349.998 19.0169   1
   0 -11  14 292.997 24.7766   1
   0  11 -14 334.337 26.8714   1
   0 -11  13 732.610 36.5854   1
   0  11 -13 747.179 23.4906   1
   0  11 -13 745.452 35.3169   1
   0  11 -13 791.569 38.9455   1
   0 -11  12 212.995 20.2856   1
   0  11 -12 205.872 20.1999   1
   0  11 -12 215.144 11.1088   1
   0  11 -12 177.625 16.6742   1
   0 -11  11 568.019 30.4982   1
   0  11 -11 501.195 14.0058   1
   0  11 -11 507.538 16.7651   1
   0  11 -11 582.085 30.5619   1
   0  11 -10 2734.31 62.6079   1
   0 -11  10 2708.64 62.4905   1
   0 -11   9 1219.75 39.3936   1
   0  11  -9 1206.46 40.0504   1
   0 -11   8 469.982 23.8263   1
   0  11  -8 479.071 23.8270   1
   0  11  -7 894.859 32.5553   1
   0 -11   7 900.991 31.5509   1
   0  11  -6 71.0877 6.95754   1
   0  11  -6 76.9955 11.2544   1
   0 -11   6 96.3283 10.9944   1
   0  11  -5 170.871 13.0399   1
   0 -11   5 150.100 9.63321   1
   0  11  -5 173.226 14.9571   1
   0 -11   5 156.937 12.1368   1
   0  11  -4 59.1372 8.00457   1
   0 -11   4 72.3347 11.0175   1
   0 -11   4 70.9074 8.01525   1
   0  11  -4 60.4654 12.3224   1
   0 -11   3 26.8678 11.4556   1
   0  11  -3 38.5052 6.15096   1
   0  11  -3 38.5204 14.2510   1
   0 -11   3 53.6807 6.34729   1
   0  11  -2 60.7234 5.72079   1
   0 -11   2 46.9335 16.1600   1
   0  11  -2 71.0092 6.05656   1
   0  11  -2 69.1027 15.9729   1
   0 -11   2 58.1766 6.05908   1
   0  11  -1 441.717 8.91265   1
   0  11  -1 587.993 42.7239   1
   0  11  -1 432.188 8.86211   1
   0 -11   1 465.334 37.8633   1
   0 -11   0 914.827 58.9550   1
   0  11   0 1260.40 68.6021   1
   0  11   1 379.103 41.3616   1
   0 -11  -1 361.934 38.6150   1
   0 -11  -2 1275.58 76.1278   1
   0  11   2 1369.64 77.9383   1
   0 -11  -3 369.740 47.7320   1
   0  11   3 330.774 42.3775   1
   0 -11  -4 36.7919 25.3262   1
   0  11   4-13.0712 26.7649   1
   0 -11  -4-33.7879 34.2306   1
   0 -11  -5 166.736 38.2697   1
   0 -11  -5 233.259 53.8026   1
   0  11   5 221.856 50.3507   1
   0  12 -17-7.90563 11.0348   1
   0  12 -17 38.0218 24.5445   1
   0  12 -17 18.9369 16.1840   1
   0 -12  17-8.05185 16.0763   1
   0  12 -16 246.788 18.9331   1
   0  12 -16 211.747 27.1567   1
   0 -12  16 244.000 29.3594   1
   0  12 -16 243.081 27.5026   1
   0 -12  15 43.1504 17.5034   1
   0  12 -15 40.0745 8.09652   1
   0  12 -15 21.6865 12.0733   1
   0  12 -15 21.2817 13.8567   1
   0  12 -14 65.1522 13.6547   1
   0 -12  14 63.1794 16.5222   1
   0  12 -14 39.6580 6.55648   1
   0  12 -14 50.2604 14.5174   1
   0  12 -13 50.5078 9.36298   1
   0  12 -13 83.8355 16.2774   1
   0 -12  13 67.7535 15.2729   1
   0  12 -13 65.6247 6.36712   1
   0  12 -12 138.519 18.5409   1
   0 -12  12 155.536 18.4163   1
   0 -12  11 74.3234 13.7614   1
   0  12 -11 80.4571 12.7407   1
   0  12 -10 341.339 23.7643   1
   0 -12  10 314.961 22.7730   1
   0 -12   9 862.780 34.8597   1
   0  12  -9 873.586 35.3558   1
   0  12  -8 763.327 31.3764   1
   0 -12   8 739.527 30.1677   1
   0  12  -7 274.962 18.7380   1
   0 -12   7 271.745 17.8961   1
   0 -12   6 1011.58 17.1079   1
   0 -12   6 1049.37 19.5324   1
   0  12  -6 1254.75 35.7621   1
   0 -12   6 1234.85 34.1925   1
   0  12  -6 1150.08 28.7701   1
   0 -12   5 48.8901 8.11827   1
   0  12  -5 47.4221 11.0982   1
   0 -12   5 39.7471 8.24268   1
   0 -12   5 36.2911 7.09248   1
   0  12  -5 49.3449 7.72161   1
   0 -12   4 267.336 14.0783   1
   0  12  -4 265.219 23.3900   1
   0  12  -4 286.511 15.1721   1
   0 -12   4 270.985 21.0976   1
   0 -12   3 837.134 22.8129   1
   0 -12   3 802.295 42.4188   1
   0  12  -3 878.767 23.4592   1
   0  12  -3 976.940 50.8549   1
   0  12  -2 8.31247 16.6053   1
   0  12  -2 9.50601 3.55227   1
   0  12  -2 1.61530 3.16446   1
   0 -12   2-3.08926 3.49682   1
   0 -12   1 53.4690 22.7823   1
   0  12  -1 53.1094 21.5571   1
   0 -12   0 425.043 44.5370   1
   0  12   0 548.373 50.0451   1
   0 -12  -1 291.684 38.5706   1
   0  12   1 244.416 38.0371   1
   0  12   2 50.6710 29.4025   1
   0 -12  -2 55.6222 23.0834   1
   0 -12  -2 42.5570 26.6226   1
   0 -12  -3 109.806 28.7616   1
   0 -12  -3 104.454 38.6885   1
   0  12   3 118.524 40.4388   1
   0 -12  -4 314.512 43.5047   1
   0  12   4 407.963 58.9309   1
   0 -12  -4 260.452 54.4549   1
   0  13 -17 76.2377 11.7020   1
   0 -13  17 117.454 24.6808   1
   0  13 -17 105.818 25.8560   1
   0  13 -17 98.0535 21.1839   1
   0  13 -16 86.0795 19.1838   1
   0  13 -16 108.394 22.8386   1
   0  13 -16 106.284 10.5396   1
   0 -13  16 100.842 22.1695   1
   0  13 -15 91.6975 16.9337   1
   0  13 -15 78.6041 13.2106   1
   0 -13  15 102.345 21.1231   1
   0  13 -15 80.9612 8.31848   1
   0  13 -14 9.67423 14.1813   1
   0 -13  14 10.5739 14.3979   1
   0 -13  13 141.477 19.3527   1
   0  13 -13 159.568 19.6069   1
   0  13 -12 20.5113 13.3249   1
   0 -13  12 20.9173 10.1659   1
   0 -13  11 715.785 34.8288   1
   0  13 -11 837.008 37.9020   1
   0  13 -10 4.44245 10.8173   1
   0 -13  10 10.6387 9.73307   1
   0 -13   9-6.26922 8.49914   1
   0  13  -9 11.0570 8.69994   1
   0  13  -8 962.015 35.3664   1
   0 -13   8 871.196 33.3925   1
   0  13  -7 1313.09 39.5771   1
   0 -13   7 1315.25 37.7830   1
   0  13  -6-1.44105 6.65362   1
   0  13  -6-2.37516 6.52390   1
   0 -13   6-1.76736 3.63409   1
   0 -13   6 7.03360 7.36098   1
   0 -13   6 0.77187 2.67969   1
   0 -13   5 495.146 20.8198   1
   0  13  -5 520.509 27.8076   1
   0 -13   5 514.434 20.4708   1
   0  13  -5 527.767 21.5804   1
   0 -13   5 528.219 21.7286   1
   0 -13   4 618.762 30.7752   1
   0  13  -4 693.224 37.7107   1
   0 -13   4 585.468 20.7983   1
   0  13  -4 602.140 21.6782   1
   0 -13   4 627.002 31.4509   1
   0  13  -3 1.73236 4.69705   1
   0 -13   3 1.79710 4.70078   1
   0  13  -3 1.10533 4.14947   1
   0  13  -3 3.28004 15.0869   1
   0 -13   3 23.3816 15.3993   1
   0  13  -2 146.011 5.50966   1
   0  13  -2 198.595 25.4018   1
   0 -13   2 209.840 24.4138   1
   0 -13   2 215.053 27.3255   1
   0  13  -2 154.855 5.47401   1
   0 -13   1 45.7516 27.9437   1
   0  13  -1 48.0008 21.8052   1
   0 -13   1 62.5994 18.7278   1
   0 -13   0 142.773 28.0240   1
   0 -13   0 61.9558 27.6236   1
   0  13   0 138.825 36.3059   1
   0 -13  -1 172.148 33.6752   1
   0 -13  -1 218.742 33.8784   1
   0  13   1 210.637 38.1042   1
   0 -13  -2 120.985 30.6795   1
   0 -13  -2 121.728 40.5505   1
   0  13   2 145.437 40.9358   1
   0 -14  17-24.7163 20.3059   1
   0  14 -16 300.561 30.7771   1
   0 -14  16 313.364 30.7316   1
   0 -14  15 545.024 37.6209   1
   0  14 -15 540.213 36.6996   1
   0  14 -14 193.702 24.3745   1
   0 -14  14 196.105 24.6294   1
   0  14 -13 80.0300 16.1954   1
   0 -14  13 73.3064 18.2258   1
   0 -14  12 9.95220 12.1615   1
   0  14 -12 45.7862 14.6467   1
   0  14 -11 901.035 40.1011   1
   0 -14  11 863.225 38.4159   1
   0 -14  10 1341.47 45.8559   1
   0  14 -10 1485.20 48.5837   1
   0 -14   9 170.548 16.8966   1
   0  14  -9 166.964 17.1403   1
   0 -14   8 15.3660 9.35103   1
   0  14  -8 14.6699 10.0834   1
   0 -14   7 298.543 19.0866   1
   0  14  -7 354.076 21.2172   1
   0 -14   6 4.74841 2.90434   1
   0  14  -6 12.7833 8.34095   1
   0 -14   6 8.28593 7.00500   1
   0 -14   6 10.7941 3.78909   1
   0  14  -6 13.1934 8.18983   1
   0  14  -5 30.2592 12.7564   1
   0 -14   5 54.4326 8.84210   1
   0 -14   5 65.5640 9.05907   1
   0 -14   5 64.6386 10.9443   1
   0  14  -5 55.7742 10.0122   1
   0 -14   4 274.097 22.1208   1
   0  14  -4 272.858 28.1413   1
   0  14  -4 299.207 14.8170   1
   0 -14   4 248.744 21.0529   1
   0 -14   4 276.615 13.9116   1
   0  14  -3 342.265 11.9401   1
   0 -14   3 341.621 29.9310   1
   0 -14   3 373.335 27.6036   1
   0 -14   3 323.230 12.8124   1
   0  14  -3 364.528 33.4006   1
   0  14  -3 327.428 12.5198   1
   0  14  -2 38.5762 19.2192   1
   0 -14   2 7.18302 17.4170   1
   0 -14   2 37.3277 20.9815   1
   0 -14   1 66.0170 20.8602   1
   0  14  -1 96.3210 32.2844   1
   0 -14   1 109.025 33.7748   1
   0 -14   0 308.500 48.8315   1
   0  14   0 376.840 46.6739   1
   0 -14   0 288.513 36.9732   1
   0 -14  -1 34.7959 35.8062   1
   0 -14  -1 14.6809 28.8868   1
   0  15 -16 99.0531 23.9338   1
   0 -15  16 91.2012 21.5012   1
   0  15 -15 357.978 32.5565   1
   0 -15  15 310.658 29.8698   1
   0  15 -14 148.906 20.0529   1
   0 -15  14 201.346 25.5531   1
   0 -15  13 47.0322 15.4313   1
   0  15 -13 39.2176 15.4262   1
   0  15 -12 267.934 25.4969   1
   0 -15  12 272.039 25.3464   1
   0  15 -11 12.5859 12.4332   1
   0 -15  11-7.91350 12.5321   1
   0 -15  10 634.282 32.1772   1
   0  15 -10 667.801 34.4258   1
   0 -15   9 468.949 25.9698   1
   0  15  -9 484.014 27.4163   1
   0 -15   8 695.124 30.9760   1
   0  15  -8 717.918 32.3726   1
   0  15  -7 35.7393 10.2076   1
   0 -15   7 25.9766 9.43117   1
   0  15  -6 206.442 15.3690   1
   0 -15   6 156.265 9.98507   1
   0 -15   6 187.983 14.7767   1
   0 -15   6 127.215 8.59243   1
   0  15  -5 54.2859 17.5491   1
   0  15  -5 62.0589 9.63173   1
   0 -15   5 63.5804 9.37880   1
   0 -15   5 62.0065 10.9266   1
   0 -15   5 64.2760 11.8683   1
   0  15  -4 7.71086 17.3421   1
   0 -15   4 23.9605 6.36155   1
   0  15  -4 25.3623 6.80854   1
   0  15  -4 17.8225 5.33273   1
   0 -15   4 53.5127 16.3239   1
   0 -15   4 35.9296 16.5511   1
   0  15  -3 106.546 29.0707   1
   0 -15   3 44.8859 20.4618   1
   0 -15   3 95.5899 21.3657   1
   0  15  -2 38.3677 23.4139   1
   0 -15   2 9.92778 26.4443   1
   0 -15   2 3.47109 17.6051   1
   0 -15   1 16.9673 28.2307   1
   0 -15   1 25.9590 26.0316   1
   0 -16  14 77.1988 22.6448   1
   0  16 -14 72.4316 20.4706   1
   0  16 -13 30.4103 16.9546   1
   0 -16  13 36.2308 17.6811   1
   0  16 -12 60.2520 18.2293   1
   0 -16  12 44.5301 14.3877   1
   0  16 -11 196.626 20.7368   1
   0 -16  11 188.423 20.8179   1
   0  16 -10 91.3612 16.8638   1
   0 -16  10 93.6942 16.0712   1
   0 -16   9 178.342 18.3229   1
   0  16  -9 157.512 17.6349   1
   0  16  -8 132.572 17.1284   1
   0 -16   8 125.762 15.6259   1
   0  16  -7 275.262 19.8811   1
   0 -16   7 256.581 18.3226   1
   0 -16   6 22.0237 5.94828   1
   0 -16   6 27.8658 4.91614   1
   0 -16   6 46.4759 10.6985   1
   0  16  -6 55.6748 11.6220   1
   0 -16   5 220.855 17.8823   1
   0 -16   5 215.240 17.0569   1
   0  16  -5 234.498 14.3791   1
   0 -16   5 219.943 13.4975   1
   0  16  -5 234.770 16.1613   1
   0  16  -4 46.0855 5.50614   1
   0 -16   4 74.2772 17.5702   1
   0  16  -4 60.2952 5.49316   1
   0 -16   4 120.922 20.0436   1
   0  16  -4 133.182 30.0021   1
   0 -17  12 89.8008 20.5778   1
   0  17 -12 55.2185 17.0396   1
   0 -17  11-1.10854 14.0669   1
   0  17 -11 19.9359 14.3943   1
   0 -17  10 92.5290 18.5518   1
   0  17 -10 119.207 18.4516   1
   0  17  -9 88.0044 16.1754   1
   0 -17   9 31.9968 14.8236   1
   0  17  -8 10.7085 11.6041   1
   0 -17   8 14.4683 11.3767   1
  -1  17  -6-5.31874 10.1196   1
   1 -17   6-4.03491 10.2529   1
   1 -17   6 3.63876 6.92968   1
  -1  17  -6 9.94714 14.9342   1
   1 -17   6 2.12234 8.70146   1
  -1  17  -7 55.6161 14.3360   1
   1 -17   7 43.8169 10.7383   1
   1 -17   8-0.50867 10.0310   1
  -1  17  -8 19.5159 14.0760   1
   1 -17   9-13.6164 11.1989   1
  -1  17  -9 5.15722 14.3216   1
  -1  17 -10 118.809 20.1984   1
   1 -17  10 61.2066 14.3703   1
  -1  17 -11 362.455 29.4554   1
   1 -17  11 346.292 27.8346   1
  -1  17 -12 15.7647 16.9710   1
   1 -17  12 25.1092 15.0981   1
  -1  17 -13 117.367 22.5156   1
   1 -17  13 156.921 24.6872   1
   1 -16   3 67.9063 22.2814   1
   1 -16   3 67.1989 20.5724   1
  -1  16  -3 28.5414 4.21346   1
  -1  16  -3 32.7294 4.60794   1
  -1  16  -3 9.49844 24.4694   1
  -1  16  -4 45.8855 8.51030   1
   1 -16   4 48.7955 15.7417   1
  -1  16  -4 52.9313 24.6180   1
   1 -16   4 50.1930 8.43015   1
  -1  16  -4 45.3009 8.88849   1
   1 -16   4 16.4229 16.0424   1
   1 -16   5 16.2295 13.0904   1
  -1  16  -5 20.0577 19.8165   1
  -1  16  -5 14.6482 8.27366   1
   1 -16   5 19.3713 9.39656   1
   1 -16   5 15.1236 8.33159   1
  -1  16  -6 19.8058 11.1837   1
  -1  16  -6-1.40153 13.5805   1
   1 -16   6 11.4702 6.22401   1
   1 -16   6 17.5133 9.23978   1
   1 -16   6 15.4342 9.12181   1
  -1  16  -7 20.9356 9.94659   1
   1 -16   7 9.91623 9.35108   1
  -1  16  -7 34.7635 12.8006   1
   1 -16   8 24.6020 8.87598   1
  -1  16  -8 47.5275 12.1316   1
  -1  16  -9 79.8490 15.7438   1
   1 -16   9 82.5378 15.2939   1
  -1  16 -10 173.887 21.6571   1
   1 -16  10 152.905 18.6055   1
   1 -16  11 307.320 25.1795   1
  -1  16 -11 310.352 27.9154   1
   1 -16  12 870.420 41.5520   1
  -1  16 -12 919.351 44.2641   1
  -1  16 -13 40.2060 14.8612   1
   1 -16  13 21.4192 14.3600   1
   1 -16  14 137.349 21.8990   1
  -1  16 -14 148.860 22.9007   1
   1 -16  15 73.8375 21.2903   1
  -1  16 -15 88.1984 22.3562   1
   1 -15   0 88.1727 34.5679   1
  -1  15  -1 106.724 36.7590   1
   1 -15   1 63.9009 30.5524   1
  -1  15  -2 75.7497 30.8399   1
   1 -15   2-10.2150 21.3892   1
  -1  15  -3 102.931 9.37294   1
  -1  15  -3 141.253 9.92632   1
  -1  15  -3 178.595 28.9557   1
   1 -15   3 124.217 22.1845   1
   1 -15   4 11.5557 6.24248   1
  -1  15  -4 18.4727 18.7388   1
  -1  15  -4 14.7542 7.20242   1
   1 -15   4 7.58511 13.3689   1
  -1  15  -4 18.2403 8.79787   1
  -1  15  -5 32.1742 10.3016   1
  -1  15  -5 47.8379 18.8422   1
   1 -15   5 37.8818 8.40806   1
   1 -15   5 31.3902 10.3064   1
   1 -15   6 257.885 17.2788   1
  -1  15  -6 256.966 18.5286   1
   1 -15   6 230.114 13.2501   1
  -1  15  -6 241.046 23.4287   1
  -1  15  -7 736.251 31.3957   1
   1 -15   7 521.908 15.5869   1
   1 -15   7 661.669 27.9830   1
   1 -15   7 377.704 13.3442   1
  -1  15  -7 561.044 25.1426   1
   1 -15   8 24.9089 10.0133   1
  -1  15  -8 27.3311 11.4742   1
   1 -15   9 724.714 33.6061   1
  -1  15  -9 716.504 34.9444   1
   1 -15  10 1617.43 50.4331   1
  -1  15 -10 1644.94 53.5378   1
  -1  15 -11 300.484 24.7079   1
   1 -15  11 274.145 23.1598   1
  -1  15 -12 258.177 23.6520   1
   1 -15  12 235.526 23.4853   1
  -1  15 -13 15.7181 13.6449   1
   1 -15  13 20.6387 15.9994   1
   1 -15  14 87.4841 19.1744   1
  -1  15 -14 99.1787 18.9547   1
   1 -15  15 61.0658 20.5300   1
  -1  15 -15 43.1818 18.1409   1
   1 -15  16 174.743 27.5821   1
  -1  15 -16 178.681 25.6608   1
   1 -14  -1 129.647 36.5604   1
  -1  14   1 117.186 42.4676   1
  -1  14   0-1.85034 25.9388   1
   1 -14   0 37.0916 24.9957   1
  -1  14  -1 147.124 29.9310   1
   1 -14   1 168.668 29.7354   1
  -1  14  -2 44.2576 5.81723   1
  -1  14  -2 41.9154 5.69721   1
   1 -14   2 47.6718 22.3052   1
  -1  14  -2 61.8761 29.1006   1
   1 -14   3 14.4165 6.03825   1
  -1  14  -3 16.3073 7.21124   1
   1 -14   3 10.5140 17.1342   1
  -1  14  -3 15.7572 16.7811   1
  -1  14  -3 20.3487 6.68258   1
  -1  14  -4 138.303 12.1433   1
  -1  14  -4 145.127 24.9704   1
   1 -14   4 134.708 11.4248   1
   1 -14   4 130.255 16.7339   1
   1 -14   5 273.876 16.4170   1
   1 -14   5 273.344 17.9535   1
  -1  14  -5 287.733 18.5956   1
  -1  14  -5 300.348 27.4325   1
  -1  14  -6 82.6053 14.5887   1
   1 -14   6 97.8914 9.09589   1
   1 -14   6 116.193 13.1433   1
  -1  14  -6 101.892 12.9650   1
   1 -14   7 2090.10 28.2381   1
  -1  14  -7 2068.94 46.2912   1
   1 -14   7 2250.19 51.1218   1
  -1  14  -7 2384.77 55.7962   1
  -1  14  -8 1158.56 39.7834   1
   1 -14   8 1125.29 38.3695   1
   1 -14   9 32.5531 12.2122   1
  -1  14  -9 16.1954 10.4127   1
   1 -14  10 297.288 23.2180   1
  -1  14 -10 344.636 26.1827   1
   1 -14  11 88.2783 14.6784   1
  -1  14 -11 48.9262 13.1570   1
   1 -14  12 418.859 29.2687   1
  -1  14 -12 424.577 29.8995   1
   1 -14  13 287.572 25.7459   1
  -1  14 -13 313.116 26.9970   1
  -1  14 -14 68.6249 19.1110   1
   1 -14  14 82.9949 15.4984   1
  -1  14 -14 24.3886 6.79607   1
  -1  14 -14 23.4626 6.41967   1
  -1  14 -15 143.124 24.3763   1
  -1  14 -15 94.5242 11.1564   1
  -1  14 -15 91.2489 14.6788   1
   1 -14  15 136.132 23.2167   1
   1 -14  16 34.6576 21.4120   1
  -1  14 -16 24.7808 17.2980   1
  -1  14 -16 7.75745 7.69940   1
  -1  14 -16 13.2237 14.9820   1
  -1  14 -17 41.1662 11.6598   1
  -1  14 -17 77.3727 23.9087   1
   1 -14  17 83.2691 25.8900   1
  -1  14 -17 62.5481 22.1554   1
   1 -13  -3 45.5734 37.5627   1
  -1  13   3 2.50475 36.5659   1
  -1  13   2 71.7976 36.3117   1
   1 -13  -2 72.5193 39.0386   1
   1 -13  -1 60.1728 29.3495   1
  -1  13   1 16.0954 26.0178   1
  -1  13   0 512.755 48.6842   1
   1 -13   0 485.723 47.4214   1
   1 -13   1 116.288 27.6075   1
  -1  13  -1 87.4725 6.04015   1
  -1  13  -1 87.1524 5.49570   1
  -1  13  -2 1039.25 23.7968   1
  -1  13  -2 1013.88 58.9539   1
  -1  13  -2 1080.22 24.5770   1
   1 -13   2 1017.55 54.0035   1
   1 -13   3 223.984 24.8392   1
  -1  13  -3 202.448 13.4217   1
   1 -13   3 200.700 12.0328   1
  -1  13  -3 230.965 29.2216   1
  -1  13  -3 202.280 13.7840   1
  -1  13  -4 418.885 32.2565   1
   1 -13   4 401.282 26.4037   1
  -1  13  -4 451.080 20.4915   1
   1 -13   4 445.752 19.0089   1
  -1  13  -5 2300.92 64.4046   1
  -1  13  -5 2200.13 47.8538   1
   1 -13   5 2156.37 43.0007   1
   1 -13   5 2112.61 43.3150   1
  -1  13  -6 538.226 25.6016   1
   1 -13   6 572.350 18.4512   1
  -1  13  -6 539.913 29.1451   1
   1 -13   6 562.643 24.5626   1
  -1  13  -7 209.606 15.0074   1
   1 -13   7 230.890 17.9142   1
  -1  13  -7 251.905 18.6786   1
   1 -13   7 200.448 9.65497   1
   1 -13   8 201.586 17.2591   1
  -1  13  -8 201.956 17.9695   1
  -1  13  -9 200.158 18.7748   1
   1 -13   9 196.839 17.9928   1
  -1  13 -10 30.0298 11.6695   1
   1 -13  10 25.4383 10.3458   1
  -1  13 -11 116.479 17.4467   1
   1 -13  11 114.507 16.3248   1
  -1  13 -12 512.094 18.6570   1
  -1  13 -12 609.522 34.3461   1
  -1  13 -12 473.669 19.0006   1
   1 -13  12 605.276 33.9048   1
  -1  13 -13 109.358 10.4477   1
   1 -13  13 115.379 17.4546   1
  -1  13 -13 126.489 18.0757   1
  -1  13 -13 121.721 14.5605   1
   1 -13  14-3.40037 11.7669   1
  -1  13 -14 12.7798 11.6114   1
  -1  13 -14 4.96331 13.1445   1
  -1  13 -14 18.2472 7.85270   1
  -1  13 -15 94.9995 18.3921   1
   1 -13  15 69.3958 19.0333   1
  -1  13 -15 57.9208 17.0762   1
  -1  13 -15 67.3848 9.84920   1
  -1  13 -16 12.5217 15.7881   1
  -1  13 -16-4.22033 8.70464   1
  -1  13 -16 5.14795 18.9039   1
   1 -13  16 38.5638 19.0654   1
  -1  13 -17 198.694 28.6352   1
  -1  13 -17 196.933 18.6012   1
  -1  13 -17 179.363 34.4413   1
   1 -13  17 159.485 22.6470   1
   1 -12  -4 48.1606 34.6696   1
  -1  12   4 117.850 43.8943   1
   1 -12  -3 219.161 43.7944   1
  -1  12   3 234.733 46.1663   1
   1 -12  -2 14.3535 24.8850   1
  -1  12   2 0.85947 28.3278   1
  -1  12   1 333.276 43.6240   1
   1 -12  -1 296.152 38.8294   1
   1 -12   0 623.824 49.5114   1
  -1  12   0 648.175 51.1448   1
  -1  12  -1 4179.30 40.9302   1
   1 -12   1 4514.28 117.366   1
  -1  12  -1 4726.68 124.795   1
  -1  12  -1 4385.45 43.7767   1
  -1  12  -2 94.0627 25.0241   1
   1 -12   2 90.5971 20.0984   1
  -1  12  -2 105.128 9.38011   1
   1 -12   2 109.013 8.79062   1
  -1  12  -2 114.483 9.09018   1
  -1  12  -3 467.660 18.9449   1
   1 -12   3 425.366 17.1837   1
   1 -12   3 461.063 31.8181   1
  -1  12  -3 458.788 35.9656   1
   1 -12   4 216.076 13.3332   1
  -1  12  -4 218.644 14.8606   1
  -1  12  -4 227.613 23.8746   1
   1 -12   4 226.856 18.9241   1
   1 -12   5 227.342 14.6146   1
   1 -12   5 253.602 15.0180   1
  -1  12  -5 224.042 15.4352   1
  -1  12  -5 239.248 22.8807   1
   1 -12   6 232.233 15.9824   1
  -1  12  -6 263.375 18.2301   1
  -1  12  -6 241.990 19.3676   1
   1 -12   6 261.202 11.7143   1
  -1  12  -7 8.11340 7.97847   1
   1 -12   7 4.73629 3.06250   1
   1 -12   7 18.1214 8.11877   1
  -1  12  -7 0.05282 5.45577   1
  -1  12  -8 160.650 10.5441   1
  -1  12  -8 212.705 18.8593   1
   1 -12   8 208.743 16.3681   1
   1 -12   9 88.1361 14.4826   1
  -1  12  -9 88.5771 13.3405   1
  -1  12 -10 1002.43 26.3015   1
   1 -12  10 1025.36 38.7483   1
  -1  12 -10 957.916 25.5774   1
  -1  12 -10 1140.51 42.4613   1
  -1  12 -11 514.032 23.2933   1
   1 -12  11 538.142 30.2511   1
  -1  12 -11 546.872 30.6677   1
  -1  12 -11 492.537 20.0850   1
  -1  12 -12 942.937 36.1171   1
   1 -12  12 956.494 41.7880   1
  -1  12 -12 992.724 42.2509   1
  -1  12 -12 940.350 26.2259   1
   1 -12  13 1065.69 45.2798   1
  -1  12 -13 1076.83 29.9234   1
  -1  12 -13 1068.80 43.9220   1
  -1  12 -13 1073.03 45.4014   1
  -1  12 -14 69.3721 16.8380   1
  -1  12 -14 67.8178 18.3060   1
   1 -12  14 66.9150 14.4986   1
  -1  12 -14 50.9396 9.38638   1
  -1  12 -15 45.6201 13.4497   1
   1 -12  15 83.1763 17.8650   1
  -1  12 -15 39.4471 9.68091   1
  -1  12 -15 69.3473 20.7765   1
   1 -12  16 616.669 39.8253   1
  -1  12 -16 602.882 39.9199   1
  -1  12 -16 591.962 45.5158   1
  -1  12 -16 601.369 29.7490   1
  -1  12 -17 107.838 29.3131   1
  -1  12 -17 171.777 26.2603   1
  -1  12 -17 144.541 20.2545   1
  -1  11   6 15.4394 40.0570   1
   1 -11  -6 16.1976 33.8718   1
  -1  11   5 83.0806 42.5764   1
   1 -11  -5 34.9063 29.2066   1
  -1  11   4 175.067 46.5724   1
   1 -11  -4 120.785 37.7390   1
   1 -11  -3 328.309 46.5122   1
  -1  11   3 304.297 49.6254   1
   1 -11  -2 1187.11 73.5537   1
  -1  11   2 1434.22 81.3719   1
   1 -11  -1 1150.35 65.1462   1
  -1  11   1 1211.94 70.2281   1
   1 -11   0 516.040 42.9983   1
  -1  11   0 491.613 43.9798   1
  -1  11   0 418.644 11.3267   1
  -1  11   0 453.432 12.0820   1
  -1  11  -1 2305.24 33.1268   1
  -1  11  -1 2330.75 33.8221   1
  -1  11  -1 2332.55 85.0387   1
   1 -11   1 2404.99 82.1446   1
   1 -11   2 9.85948 13.6981   1
  -1  11  -2-2.07221 4.79500   1
  -1  11  -2 27.2917 4.65193   1
  -1  11  -2 3.97305 13.3654   1
   1 -11   2 10.1343 3.95158   1
   1 -11   3 353.166 15.3650   1
  -1  11  -3 359.417 30.0199   1
   1 -11   3 360.378 27.3435   1
  -1  11  -3 381.279 17.4106   1
  -1  11  -4 4.65769 5.28438   1
   1 -11   4 8.92313 5.36970   1
  -1  11  -4 6.38382 10.9582   1
   1 -11   4 17.6823 8.99707   1
  -1  11  -5 663.420 31.5214   1
  -1  11  -5 607.425 24.9014   1
   1 -11   5 654.751 20.3590   1
   1 -11   5 616.580 23.0727   1
  -1  11  -6 291.617 19.2623   1
   1 -11   6 344.824 12.4926   1
  -1  11  -6 353.371 19.9777   1
   1 -11   6 309.900 17.6887   1
  -1  11  -7 250.906 15.2922   1
  -1  11  -7 246.197 17.9860   1
   1 -11   7 225.453 10.6924   1
   1 -11   7 234.425 16.3611   1
  -1  11  -8 1780.78 48.0352   1
   1 -11   8 1771.84 45.3169   1
  -1  11  -8 1728.50 36.5021   1
  -1  11  -8 2027.42 38.8779   1
   1 -11   9 47.5309 10.0501   1
  -1  11  -9 29.1357 6.83949   1
  -1  11  -9 53.8544 12.1711   1
  -1  11  -9 33.6619 7.43180   1
   1 -11  10 1742.54 49.8878   1
  -1  11 -10 1886.83 53.2559   1
  -1  11 -10 1866.56 45.1965   1
  -1  11 -10 1638.62 34.6369   1
   1 -11  11 2385.26 61.0195   1
  -1  11 -11 2447.11 62.6970   1
  -1  11 -11 2490.13 42.2297   1
  -1  11 -11 2617.68 60.1411   1
   1 -11  12 156.293 17.6834   1
  -1  11 -12 178.002 20.4680   1
  -1  11 -12 166.255 19.7083   1
  -1  11 -12 171.057 12.6376   1
  -1  11 -13 170.934 22.8329   1
   1 -11  13 173.593 20.4143   1
  -1  11 -13 174.533 19.6323   1
  -1  11 -13 149.713 12.9885   1
   1 -11  14 28.9666 13.6067   1
  -1  11 -14 26.0288 14.1738   1
  -1  11 -14 15.6148 15.1093   1
  -1  11 -14 32.1792 10.6938   1
  -1  11 -15 388.379 30.2618   1
  -1  11 -15 458.958 27.1502   1
  -1  11 -15 437.093 40.6278   1
   1 -11  15 404.660 32.3923   1
  -1  11 -16 4.04521 11.9794   1
  -1  11 -16-8.96862 12.0339   1
   1 -11  16 4.61608 14.0832   1
  -1  11 -16 2.88517 20.0978   1
  -1  11 -17 112.193 33.6360   1
   1 -11  17 81.9277 17.7109   1
  -1  11 -17 75.0186 17.0540   1
  -1  11 -17 83.8642 17.9221   1
   1 -11  18 11.1575 20.6759   1
  -1  11 -18 5.03342 32.0571   1
  -1  11 -18 10.0705 20.6316   1
  -1  11 -18 21.9453 16.6958   1
  -1  10   7 128.403 53.8647   1
   1 -10  -7 64.4369 45.9170   1
   1 -10  -6 60.7641 34.6462   1
  -1  10   6 49.0059 28.7311   1
   1 -10  -5 1.99924 24.3028   1
  -1  10   5-4.99561 31.1769   1
   1 -10  -4 604.965 56.0000   1
  -1  10   4 673.521 61.4907   1
  -1  10   3 620.423 58.0657   1
   1 -10  -3 521.844 50.7980   1
   1 -10  -2-18.9270 17.0222   1
  -1  10   2 22.4269 22.4243   1
  -1  10   1 57.9732 23.7786   1
  -1  10   1 21.7964 2.73155   1
  -1  10   1 22.5695 2.60136   1
   1 -10  -1 45.1363 19.9839   1
  -1  10   0 1296.79 22.9719   1
   1 -10   0 1305.30 62.4356   1
  -1  10   0 1542.08 68.0071   1
  -1  10   0 1313.03 21.7031   1
   1 -10   1 362.579 13.5860   1
  -1  10  -1 473.008 37.0454   1
  -1  10  -1 377.044 14.3933   1
   1 -10   1 417.447 33.9771   1
  -1  10  -1 409.707 14.8457   1
  -1  10  -2 1961.85 67.9884   1
   1 -10   2 1971.37 64.5960   1
   1 -10   2 2036.39 33.0132   1
  -1  10  -2 2093.52 36.3380   1
  -1  10  -3 107.674 9.73439   1
   1 -10   3 114.257 9.12137   1
   1 -10   3 96.9997 14.3101   1
  -1  10  -3 81.8033 13.8465   1
  -1  10  -4 587.279 30.7324   1
   1 -10   4 518.018 21.7409   1
   1 -10   4 536.231 19.8511   1
  -1  10  -4 579.213 22.1079   1
  -1  10  -5 195.758 14.1884   1
   1 -10   5 215.094 10.9336   1
   1 -10   5 202.092 13.8743   1
  -1  10  -5 178.467 16.3749   1
  -1  10  -6 50.4571 9.13893   1
   1 -10   6 45.3542 8.19080   1
   1 -10   6 44.5264 5.19288   1
  -1  10  -6 34.2065 8.21216   1
  -1  10  -7 4.07129 5.47652   1
   1 -10   7-1.53589 3.09159   1
  -1  10  -7 2.54778 6.09854   1
   1 -10   7 9.76377 6.30765   1
  -1  10  -8 970.194 29.3940   1
  -1  10  -8 1078.99 30.2711   1
  -1  10  -8 951.776 34.3305   1
   1 -10   8 965.476 33.8297   1
   1 -10   9 2861.96 60.2096   1
  -1  10  -9 2871.08 43.0799   1
  -1  10  -9 2802.52 61.2850   1
  -1  10  -9 2973.93 57.4424   1
  -1  10 -10 254.901 20.6302   1
   1 -10  10 221.460 19.2839   1
  -1  10 -10 278.530 13.5500   1
  -1  10 -10 254.036 19.7024   1
  -1  10 -11 1265.45 31.8257   1
  -1  10 -11 1204.11 43.5074   1
  -1  10 -11 1245.75 47.0061   1
   1 -10  11 1172.68 42.4496   1
  -1  10 -12 529.897 30.1337   1
  -1  10 -12 512.172 34.7178   1
   1 -10  12 502.192 29.3031   1
  -1  10 -12 498.015 22.6729   1
   1 -10  13-2.46117 10.8698   1
  -1  10 -13 7.73819 10.8121   1
  -1  10 -13 14.6921 7.03801   1
  -1  10 -13 22.3674 15.6441   1
  -1  10 -14 9.24722 9.81669   1
  -1  10 -14-10.1481 17.7727   1
  -1  10 -14-3.40509 11.2873   1
  -1  10 -15 593.640 46.4579   1
  -1  10 -15 623.673 36.4218   1
   1 -10  15 511.948 34.2839   1
  -1  10 -15 575.901 33.5402   1
  -1  10 -16 293.462 26.7534   1
  -1  10 -16 218.189 24.3856   1
   1 -10  16 234.872 25.7019   1
  -1  10 -16 199.282 34.8300   1
  -1  10 -17 88.9381 17.7192   1
  -1  10 -17 79.7641 21.3064   1
  -1  10 -17 55.5070 32.8551   1
   1 -10  17 95.9818 21.8617   1
  -1  10 -18 27.6611 20.6879   1
   1 -10  18 44.4269 18.0110   1
  -1  10 -18 30.7884 14.9111   1
  -1  10 -18 36.6824 36.9499   1
   1  -9  -8 266.888 61.6753   1
  -1   9   8 400.946 64.7113   1
   1  -9  -7 167.414 37.1059   1
  -1   9   7 128.462 36.5072   1
  -1   9   6 727.550 68.2641   1
   1  -9  -6 730.743 66.2939   1
   1  -9  -5 56.9858 26.3215   1
  -1   9   5 3.56372 28.9914   1
   1  -9  -4 3.54201 23.1197   1
  -1   9   4 24.2511 23.8538   1
  -1   9   3-7.49174 21.4490   1
   1  -9  -3 19.3073 21.6439   1
  -1   9   2 2391.97 20.2499   1
   1  -9  -2 2576.87 93.7423   1
  -1   9   2 2346.37 21.8524   1
  -1   9   2 2719.50 100.397   1
  -1   9   1 32.6727 3.96002   1
  -1   9   1 31.5389 3.49729   1
  -1   9   1 7.85678 15.3436   1
   1  -9  -1 15.7237 17.4387   1
  -1   9   0 1936.02 28.3198   1
  -1   9   0 2110.04 76.3844   1
  -1   9   0 2105.74 29.2842   1
   1  -9   0 2069.31 74.8788   1
   1  -9   1 6578.85 53.0705   1
  -1   9  -1 6475.89 57.9199   1
   1  -9   1 6660.35 121.508   1
  -1   9  -1 6658.67 126.048   1
  -1   9  -1 6518.86 58.5509   1
  -1   9  -2 65.3351 7.41258   1
   1  -9   2 80.3477 14.1403   1
   1  -9   2 70.3352 6.95858   1
  -1   9  -2 83.0080 15.0385   1
  -1   9  -3 448.286 17.8455   1
   1  -9   3 477.495 25.1989   1
  -1   9  -3 416.515 27.3499   1
   1  -9   3 431.881 16.4425   1
   1  -9   4 780.415 23.2910   1
  -1   9  -4 777.611 25.6471   1
   1  -9   4 844.047 24.4036   1
  -1   9  -4 862.020 34.1992   1
  -1   9  -5 551.081 22.4398   1
   1  -9   5 588.444 16.1111   1
   1  -9   5 519.810 20.6630   1
  -1   9  -5 571.207 24.8577   1
  -1   9  -6 2227.69 45.4628   1
   1  -9   6 2164.74 44.0482   1
  -1   9  -6 2197.45 45.8968   1
   1  -9   6 2169.10 31.0785   1
  -1   9  -7 956.283 27.3580   1
   1  -9   7 998.307 23.1956   1
   1  -9   7 964.966 31.3507   1
  -1   9  -7 1000.25 32.9639   1
  -1   9  -8 1636.98 30.4070   1
  -1   9  -8 1660.22 44.4149   1
  -1   9  -8 1767.73 41.7051   1
   1  -9   8 1593.79 42.4314   1
  -1   9  -9 314.919 21.1921   1
  -1   9  -9 306.482 13.9957   1
   1  -9   9 267.481 18.3751   1
  -1   9  -9 308.283 20.7856   1
   1  -9  10 865.032 34.1285   1
  -1   9 -10 1064.41 42.9945   1
  -1   9 -10 981.766 27.8882   1
  -1   9 -10 934.707 36.2550   1
  -1   9 -11 507.188 33.3503   1
  -1   9 -11 489.807 27.1293   1
   1  -9  11 472.282 26.7362   1
  -1   9 -11 480.033 22.5957   1
   1  -9  12 34.5296 12.8727   1
  -1   9 -12 42.1049 10.7067   1
  -1   9 -12 51.4147 18.6959   1
  -1   9 -12 52.4632 11.2432   1
  -1   9 -13 579.504 31.7391   1
   1  -9  13 536.999 31.1028   1
  -1   9 -13 613.344 31.3374   1
  -1   9 -13 609.129 44.0084   1
  -1   9 -14 633.437 46.9676   1
  -1   9 -14 606.205 35.2591   1
   1  -9  14 535.622 33.7072   1
  -1   9 -14 569.817 33.8019   1
  -1   9 -15 104.889 18.6702   1
   1  -9  15 79.9622 16.4555   1
  -1   9 -15 97.4433 28.9047   1
  -1   9 -15 81.8019 17.0656   1
  -1   9 -16 482.344 33.0642   1
  -1   9 -16 485.309 51.6499   1
  -1   9 -16 483.350 37.8125   1
   1  -9  16 484.074 34.0255   1
  -1   9 -17 52.0228 33.0245   1
  -1   9 -17 39.3326 16.7092   1
   1  -9  17 1.36239 15.7175   1
  -1   9 -17 48.5281 16.9929   1
   1  -9  18 47.6769 19.6282   1
  -1   9 -18 103.801 24.6235   1
  -1   9 -18 82.2420 19.6331   1
  -1   8   9 22.8478 34.8587   1
   1  -8  -9 42.7887 45.4088   1
  -1   8   8 467.421 62.5210   1
   1  -8  -8 420.207 59.1831   1
  -1   8   7 107.298 4.76113   1
  -1   8   7 146.603 42.7172   1
   1  -8  -7 194.174 44.4252   1
  -1   8   6 27.8355 2.91810   1
   1  -8  -6 41.8717 21.4366   1
  -1   8   6 34.2050 3.16685   1
  -1   8   5 169.090 6.43628   1
   1  -8  -5 193.778 35.4786   1
  -1   8   5 161.345 5.92626   1
  -1   8   5 221.240 37.4661   1
  -1   8   4 20.1839 2.65963   1
   1  -8  -4 14.8213 20.8025   1
  -1   8   4 35.7449 21.5797   1
  -1   8   4 13.1458 2.25018   1
   1  -8  -3 623.431 46.5915   1
  -1   8   3 635.349 50.1548   1
  -1   8   3 481.132 10.6894   1
  -1   8   3 480.780 11.2070   1
  -1   8   2 813.156 52.3498   1
   1  -8  -2 779.828 50.2415   1
  -1   8   2 768.318 14.8753   1
  -1   8   2 807.027 14.1692   1
   1  -8  -1 131.131 21.2483   1
  -1   8   1 146.931 22.7256   1
  -1   8   1 152.937 6.85892   1
  -1   8   1 163.565 7.45017   1
  -1   8   0 4775.89 108.074   1
  -1   8   0 4512.44 41.9820   1
   1  -8   0 4488.24 103.175   1
  -1   8   0 4580.02 42.8257   1
  -1   8  -1 10077.7 68.7587   1
   1  -8   1 9429.13 136.059   1
   1  -8   1 9835.75 63.9875   1
  -1   8  -1 9627.73 140.212   1
  -1   8  -2 5024.63 92.0625   1
  -1   8  -2 4724.37 51.2737   1
   1  -8   2 4623.17 47.0075   1
   1  -8   2 4910.71 87.1974   1
   1  -8   3 1353.87 38.0140   1
  -1   8  -3 1413.22 44.5246   1
  -1   8  -3 1335.88 29.9095   1
   1  -8   3 1342.76 27.9645   1
   1  -8   4 360.912 13.9145   1
   1  -8   4 345.761 15.4166   1
  -1   8  -4 376.250 17.2580   1
  -1   8  -4 369.097 20.9366   1
   1  -8   5 2586.28 32.3983   1
  -1   8  -5 2606.55 49.5190   1
  -1   8  -5 2536.12 46.0960   1
   1  -8   5 2380.74 43.0756   1
   1  -8   6 1554.21 27.6941   1
  -1   8  -6 1544.70 32.9328   1
  -1   8  -6 1519.78 37.4666   1
   1  -8   6 1526.33 36.2509   1
  -1   8  -7 437.798 15.2583   1
   1  -8   7 406.776 16.1254   1
  -1   8  -7 395.285 20.2938   1
  -1   8  -7 474.275 22.2292   1
   1  -8   7 369.723 19.5013   1
  -1   8  -8 510.232 24.9313   1
   1  -8   8 420.618 21.7192   1
  -1   8  -8 436.049 22.4942   1
  -1   8  -8 469.409 16.6084   1
  -1   8  -9 686.624 22.7958   1
  -1   8  -9 619.744 27.8119   1
  -1   8  -9 724.119 34.3541   1
   1  -8   9 591.813 26.9668   1
   1  -8  10 496.220 25.5258   1
  -1   8 -10 488.465 22.8055   1
  -1   8 -10 427.718 29.9836   1
  -1   8 -10 483.254 25.5595   1
  -1   8 -11 2055.08 54.3872   1
  -1   8 -11 2227.75 52.7669   1
  -1   8 -11 2075.51 70.0138   1
   1  -8  12 102.640 15.0705   1
  -1   8 -12 89.7427 20.1097   1
  -1   8 -12 96.5943 13.6148   1
  -1   8 -12 79.6779 13.6668   1
  -1   8 -13 79.3135 21.4825   1
   1  -8  13 71.8812 14.0965   1
  -1   8 -13 81.1289 15.2896   1
  -1   8 -13 66.7219 12.0352   1
  -1   8 -14 99.0494 24.8041   1
  -1   8 -14 71.4375 16.6742   1
   1  -8  14 43.3267 11.2014   1
  -1   8 -14 69.5911 13.9141   1
  -1   8 -15 20.7540 24.8822   1
  -1   8 -15 10.3503 9.91243   1
  -1   8 -15 24.9249 17.1464   1
   1  -8  15 32.1425 13.1174   1
  -1   8 -16 495.031 37.7444   1
   1  -8  16 500.275 35.1226   1
  -1   8 -16 493.730 32.8432   1
  -1   8 -16 496.046 55.2262   1
  -1   8 -17 307.092 28.4367   1
   1  -8  17 391.880 35.4065   1
  -1   8 -17 367.202 37.0856   1
  -1   8 -17 246.261 43.5016   1
   1  -8  18 105.702 24.2777   1
  -1   8 -18 73.6390 18.2747   1
  -1   8 -18 84.4610 27.8165   1
  -1   8 -18 86.5663 42.3084   1
  -1   7  10 102.164 9.01654   1
  -1   7  10 137.117 10.3127   1
  -1   7  10 163.197 51.6938   1
   1  -7 -10 199.042 49.4638   1
   1  -7 -10 111.130 10.0112   1
   1  -7  -9 129.248 10.2235   1
  -1   7   9 124.323 9.24814   1
   1  -7  -9 185.012 43.9501   1
  -1   7   9 162.154 10.2950   1
   1  -7  -8 207.422 12.5462   1
  -1   7   8 213.621 10.1362   1
  -1   7   8 216.389 48.7686   1
   1  -7  -8 252.640 48.2102   1
  -1   7   8 243.904 11.7285   1
   1  -7  -7 37.3841 4.75401   1
   1  -7  -7-0.87162 25.8633   1
  -1   7   7 14.4817 4.17665   1
  -1   7   7 7.33160 4.50587   1
  -1   7   7-15.6385 33.9968   1
   1  -7  -6 146.783 34.0772   1
  -1   7   6 113.730 34.3847   1
  -1   7   6 112.883 7.54499   1
  -1   7   6 101.402 6.26331   1
   1  -7  -5 551.977 49.6738   1
  -1   7   5 519.690 12.9090   1
  -1   7   5 608.873 54.0500   1
  -1   7   5 536.130 14.4132   1
  -1   7   4 384.556 11.1946   1
  -1   7   4 366.839 10.5374   1
   1  -7  -4 438.458 41.5165   1
  -1   7   4 412.865 43.2383   1
  -1   7   3 631.007 13.5507   1
  -1   7   3 620.453 13.4796   1
   1  -7  -3 627.847 44.5780   1
  -1   7   3 722.029 51.0057   1
   1  -7  -2 3857.89 103.296   1
  -1   7   2 3902.21 33.1693   1
  -1   7   2 3958.96 33.9167   1
  -1   7   2 4200.14 110.555   1
   1  -7  -1 4189.81 99.5948   1
  -1   7   1 4267.10 37.6094   1
  -1   7   1 4412.92 105.861   1
  -1   7   1 4287.90 36.6192   1
  -1   7   0 20321.6 207.636   1
  -1   7   0 21061.4 89.8805   1
   1  -7   0 22156.3 86.6903   1
  -1   7   0 21993.8 90.4268   1
   1  -7   0 21035.1 206.880   1
   1  -7   1 1787.67 26.4030   1
  -1   7  -1 1786.31 28.0274   1
   1  -7   1 1733.33 54.3161   1
  -1   7  -1 1845.96 57.4468   1
   1  -7   2 13885.0 80.0370   1
  -1   7  -2 14439.5 143.293   1
   1  -7   2 14409.0 135.164   1
  -1   7  -2 14045.9 85.0185   1
   1  -7   3 3708.37 44.5540   1
  -1   7  -3 3805.16 65.6199   1
  -1   7  -3 3621.57 46.6134   1
   1  -7   3 3497.32 49.9121   1
   1  -7   4 2220.36 37.5218   1
   1  -7   4 2305.33 29.8657   1
  -1   7  -4 2362.67 46.6309   1
  -1   7  -4 2201.83 39.2490   1
  -1   7  -5 1114.89 29.7121   1
   1  -7   5 1190.89 22.2388   1
   1  -7   5 1078.02 28.4693   1
  -1   7  -5 1019.53 25.8439   1
  -1   7  -6 889.068 28.0897   1
   1  -7   6 927.728 23.0256   1
  -1   7  -6 885.877 20.3570   1
   1  -7   6 822.357 26.2938   1
  -1   7  -7 4284.70 64.5091   1
  -1   7  -7 4529.88 70.2072   1
   1  -7   7 4175.05 62.5387   1
  -1   7  -7 4311.26 48.8635   1
   1  -7   7 4373.95 57.0255   1
   1  -7   8 84.5002 10.3124   1
  -1   7  -8 83.2630 10.1811   1
  -1   7  -8 87.2570 13.2058   1
  -1   7  -8 88.1152 9.37581   1
  -1   7  -9 3798.32 66.9944   1
  -1   7  -9 3891.66 83.8873   1
  -1   7  -9 3887.00 61.8107   1
  -1   7 -10 494.217 25.5234   1
  -1   7 -10 512.829 35.4769   1
  -1   7 -10 492.517 25.4794   1
   1  -7  10 426.749 23.6688   1
  -1   7 -11 3689.52 74.3529   1
   1  -7  11 3442.53 69.5630   1
  -1   7 -11 3678.07 70.8049   1
  -1   7 -11 3453.68 94.2997   1
  -1   7 -12 1623.19 53.6925   1
   1  -7  12 1628.84 50.2208   1
  -1   7 -12 1578.01 69.3790   1
  -1   7 -12 1592.44 48.5939   1
  -1   7 -13-6.90633 11.1544   1
  -1   7 -13 2.10582 9.06761   1
  -1   7 -13 14.9969 19.0436   1
   1  -7  13 3.84869 9.72585   1
  -1   7 -14 70.9808 24.0230   1
  -1   7 -14 75.5084 17.7768   1
   1  -7  14 64.2063 13.5425   1
  -1   7 -14 86.8951 15.0987   1
  -1   7 -15 110.214 33.4424   1
  -1   7 -15 67.9068 15.7172   1
  -1   7 -15 73.3850 18.5687   1
   1  -7  15 104.745 16.7532   1
  -1   7 -16 76.4067 37.1224   1
  -1   7 -16 48.7798 15.0721   1
   1  -7  16 44.3856 17.4037   1
  -1   7 -16 50.7955 22.5033   1
  -1   7 -17 49.6588 23.5110   1
  -1   7 -17 43.3182 32.3216   1
  -1   7 -17 31.4541 16.8785   1
   1  -7  17 37.9188 18.1786   1
   1  -6 -11 108.688 46.7125   1
   1  -6 -11 121.601 12.6216   1
  -1   6  11 122.485 12.3015   1
   1  -6 -10 1.47140 6.36125   1
  -1   6  10 15.7027 6.85220   1
  -1   6  10-14.8395 38.5314   1
   1  -6 -10 22.7013 36.5601   1
  -1   6   9 185.800 12.8999   1
   1  -6  -9 171.911 12.0393   1
  -1   6   9 178.762 44.3042   1
   1  -6  -9 168.772 38.5457   1
  -1   6   8 310.024 15.4359   1
   1  -6  -8 299.210 14.4660   1
  -1   6   8 344.165 50.7656   1
   1  -6  -8 311.236 44.1220   1
   1  -6  -7 316.876 44.9741   1
  -1   6   7 391.586 15.8414   1
  -1   6   7 361.242 49.7560   1
   1  -6  -7 350.693 14.9584   1
  -1   6   7 341.372 13.9580   1
  -1   6   6 1149.90 22.8068   1
  -1   6   6 1252.72 26.2751   1
   1  -6  -6 1244.00 72.8219   1
   1  -6  -6 1272.05 26.1300   1
  -1   6   6 1296.60 76.6360   1
   1  -6  -5 2272.49 33.6213   1
  -1   6   5 2228.86 29.6731   1
   1  -6  -5 2290.60 91.1182   1
  -1   6   5 2448.37 98.8131   1
  -1   6   5 2367.29 32.8424   1
   1  -6  -4 1295.94 24.1866   1
   1  -6  -4 1337.29 64.4876   1
  -1   6   4 1494.34 71.5101   1
  -1   6   4 1330.16 22.5384   1
  -1   6   4 1303.64 20.7362   1
  -1   6   3 846.915 16.1844   1
  -1   6   3 864.782 52.3042   1
   1  -6  -3 848.919 49.0560   1
  -1   6   3 901.928 16.9305   1
  -1   6   2 196.649 25.3128   1
  -1   6   2 215.646 7.92504   1
  -1   6   2 225.019 7.90201   1
   1  -6  -2 204.688 23.9834   1
  -1   6   1 3042.85 30.0373   1
  -1   6   1 3019.80 80.8762   1
   1  -6  -1 2904.50 77.9603   1
  -1   6   1 3016.42 29.7686   1
  -1   6   0 28431.3 226.010   1
   1  -6   0 28477.7 224.577   1
   1  -6   1 20607.4 171.662   1
  -1   6  -1 21180.1 177.537   1
   1  -6   1 20489.3 85.6993   1
  -1   6  -1 20073.1 89.7534   1
   1  -6   2 4451.29 65.9862   1
  -1   6  -2 4893.71 75.4436   1
  -1   6  -2 4606.21 46.2211   1
   1  -6   2 4535.27 44.0043   1
   1  -6   3 2503.93 35.8213   1
   1  -6   3 2668.44 35.3853   1
  -1   6  -3 2712.18 50.6885   1
  -1   6  -3 2393.76 36.2331   1
  -1   6  -4 5634.64 60.3475   1
   1  -6   4 5870.10 45.8901   1
  -1   6  -4 5588.23 60.3344   1
   1  -6   4 5417.60 57.1391   1
   1  -6   5 27.5054 4.56039   1
  -1   6  -5 14.9978 4.92505   1
   1  -6   5 22.6323 5.38608   1
  -1   6  -5 19.2332 4.10303   1
   1  -6   6 86.8365 8.03337   1
  -1   6  -6 79.3124 9.13374   1
  -1   6  -6 99.7563 7.58619   1
   1  -6   6 75.4281 8.66679   1
  -1   6  -6 102.311 11.0761   1
  -1   6  -7 110.804 13.4033   1
  -1   6  -7 131.677 11.9278   1
   1  -6   7 98.1683 10.3733   1
  -1   6  -7 109.999 9.83081   1
  -1   6  -8 2622.57 52.0067   1
  -1   6  -8 2741.17 51.4805   1
  -1   6  -8 2687.09 67.2267   1
  -1   6  -9 5005.22 75.5612   1
  -1   6  -9 4703.69 99.3068   1
   1  -6   9 4804.54 72.6936   1
  -1   6  -9 5015.92 78.1203   1
  -1   6 -10 9671.21 120.051   1
  -1   6 -10 9340.00 152.027   1
   1  -6  10 9318.78 106.891   1
  -1   6 -10 9443.12 107.768   1
  -1   6 -11 438.424 28.8432   1
   1  -6  11 426.877 24.6707   1
  -1   6 -11 446.893 37.8700   1
  -1   6 -11 406.845 24.0874   1
  -1   6 -12 357.106 23.2253   1
   1  -6  12 351.089 23.8786   1
  -1   6 -12 383.390 28.9603   1
  -1   6 -12 385.277 37.4066   1
  -1   6 -13 72.7419 13.2551   1
   1  -6  13 68.1019 14.1395   1
  -1   6 -13 74.6359 18.1511   1
  -1   6 -13 63.8004 24.6659   1
   1  -6  14 815.133 38.4074   1
  -1   6 -14 796.056 36.8279   1
  -1   6 -14 748.308 45.5742   1
  -1   6 -14 735.969 57.5740   1
  -1   6 -15 19.6560 13.2332   1
  -1   6 -15 7.62461 19.6031   1
  -1   6 -15 0.27712 22.5160   1
   1  -6  15 0.52286 12.7235   1
  -1   6 -16 236.132 41.9646   1
  -1   6 -16 287.519 26.0538   1
  -1   6 -16 288.464 35.9151   1
   1  -6  16 251.355 24.7688   1
  -1   6 -17 5.69539 13.7553   1
   1  -6  17 5.83096 16.2736   1
  -1   6 -17 21.3540 35.5307   1
  -1   6 -17-13.8998 25.9595   1
   1  -5 -12 17.3728 10.4168   1
  -1   5  12 8.77140 10.3177   1
  -1   5  12 36.8031 44.4315   1
   1  -5 -12-6.86678 42.0529   1
  -1   5  11 106.255 37.6941   1
   1  -5 -11 92.9418 36.9413   1
  -1   5  11 64.2842 11.4541   1
   1  -5 -11 75.7934 11.2963   1
  -1   5  10 343.128 52.5144   1
   1  -5 -10 313.185 17.4951   1
   1  -5 -10 290.566 51.3249   1
  -1   5  10 322.430 19.0028   1
   1  -5  -9 160.459 37.8131   1
  -1   5   9 149.138 38.7486   1
   1  -5  -9 114.794 10.6192   1
  -1   5   9 125.450 12.5179   1
   1  -5  -8 1688.50 90.7633   1
  -1   5   8 1752.01 36.5126   1
   1  -5  -8 1647.45 34.4974   1
  -1   5   8 1687.99 94.6983   1
  -1   5   7 1181.58 74.7825   1
   1  -5  -7 1191.32 70.4795   1
   1  -5  -7 1121.26 26.1174   1
  -1   5   7 1162.40 27.9819   1
   1  -5  -6 54.6678 6.76825   1
   1  -5  -6 52.2454 23.4274   1
  -1   5   6 67.1134 27.5840   1
  -1   5   6 35.4949 5.66106   1
  -1   5   5 2599.80 96.5427   1
  -1   5   5 2528.67 35.8307   1
   1  -5  -5 2582.66 90.9323   1
   1  -5  -5 2576.38 35.3371   1
  -1   5   4 2741.28 32.2167   1
   1  -5  -4 2585.02 86.2497   1
  -1   5   4 2730.22 91.6525   1
   1  -5  -4 2757.64 34.1917   1
  -1   5   4 2804.03 33.1625   1
   1  -5  -3 3022.25 86.2047   1
  -1   5   3 3098.64 30.6346   1
  -1   5   3 3141.44 31.5162   1
   1  -5  -3 3165.15 34.1420   1
  -1   5   3 3057.03 91.7358   1
  -1   5   2 1252.03 18.6356   1
  -1   5   2 1308.38 54.6929   1
   1  -5  -2 1320.62 52.9443   1
  -1   5   2 1398.13 19.4268   1
  -1   5   1 4142.32 88.2488   1
  -1   5   1 4161.73 33.7202   1
  -1   5   1 4185.55 34.1635   1
   1  -5  -1 3844.97 82.3971   1
  -1   5   0 208.338 7.90772   1
  -1   5   0 194.268 8.32679   1
   1  -5   0 205.920 18.3433   1
  -1   5   0 181.803 17.5444   1
   1  -5   0 208.595 7.63346   1
   1  -5   1 22087.7 157.940   1
  -1   5  -1 22962.9 90.6005   1
  -1   5  -1 22824.2 166.717   1
   1  -5   2 1984.46 35.9110   1
   1  -5   2 1929.36 27.4054   1
  -1   5  -2 1969.09 29.0023   1
  -1   5  -2 2093.09 44.7344   1
   1  -5   3 8270.77 63.0831   1
  -1   5  -3 8083.02 70.3657   1
  -1   5  -3 8645.16 65.8192   1
  -1   5  -4 2098.10 35.6409   1
   1  -5   4 2105.12 34.8284   1
   1  -5   4 2238.98 30.0697   1
  -1   5  -4 2133.62 28.0441   1
   1  -5   5 2436.36 38.6589   1
  -1   5  -5 2389.71 40.9196   1
  -1   5  -5 2533.31 34.1623   1
   1  -5   5 2354.79 39.7085   1
   1  -5   6 6.61156 3.74929   1
  -1   5  -6 4.90538 3.83208   1
  -1   5  -6 15.3792 5.23302   1
   1  -5   6 4.33010 5.06996   1
  -1   5  -6 7.90280 6.65301   1
  -1   5  -7 202.977 18.7956   1
  -1   5  -7 242.283 15.2511   1
   1  -5   7 241.555 14.6755   1
  -1   5  -7 192.371 13.7221   1
  -1   5  -8 3356.53 62.7656   1
  -1   5  -8 3567.48 82.2449   1
   1  -5   8 3146.30 54.9007   1
  -1   5  -8 3234.17 56.5182   1
  -1   5  -9 817.665 29.9463   1
   1  -5   9 787.488 29.4753   1
  -1   5  -9 858.229 35.1996   1
  -1   5  -9 787.598 43.6832   1
   1  -5  10 771.550 30.7560   1
  -1   5 -10 758.531 46.3289   1
  -1   5 -10 742.288 30.1815   1
  -1   5 -10 774.182 37.3522   1
   1  -5  10 883.024 49.2915   1
  -1   5 -11 593.394 27.8996   1
  -1   5 -11 577.287 44.1757   1
   1  -5  11 529.398 27.1229   1
  -1   5 -11 589.289 34.9735   1
   1  -5  11 662.936 45.4549   1
  -1   5 -12 180.662 32.3663   1
   1  -5  12 169.164 26.4724   1
   1  -5  12 141.542 17.0539   1
  -1   5 -12 150.831 22.9150   1
  -1   5 -12 140.535 15.7898   1
  -1   5 -13 503.487 47.2376   1
  -1   5 -13 529.770 38.0940   1
  -1   5 -13 505.766 28.5132   1
   1  -5  13 602.789 52.2341   1
   1  -5  13 490.551 28.9479   1
  -1   5 -14 679.640 44.9096   1
  -1   5 -14 632.430 32.7720   1
   1  -5  14 829.297 62.1976   1
  -1   5 -14 703.440 56.7852   1
   1  -5  14 684.713 35.2069   1
   1  -5  15 321.368 47.1613   1
  -1   5 -15 277.405 23.4778   1
   1  -5  15 281.516 24.5183   1
  -1   5 -15 266.972 45.4805   1
  -1   5 -15 346.048 38.6042   1
  -1   5 -16 235.329 25.1814   1
   1  -5  16 247.927 44.3322   1
   1  -5  16 212.003 23.4755   1
  -1   5 -16 252.477 37.5689   1
  -1   5 -16 189.382 40.5249   1
  -1   5 -17 227.326 25.6206   1
   1  -5  17 190.865 25.6753   1
  -1   5 -17 216.425 51.2601   1
  -1   5 -17 218.322 37.1480   1
  -1   4  13 24.7254 11.7376   1
   1  -4 -13 7.54396 10.8239   1
   1  -4 -13 3.80535 34.7945   1
  -1   4  12-4.98259 10.5461   1
   1  -4 -12-1.68915 37.0612   1
   1  -4 -12 17.5639 10.0123   1
  -1   4  12 39.8183 43.8654   1
   1  -4 -11 86.6012 37.3495   1
   1  -4 -11 60.6587 9.39633   1
  -1   4  11 130.714 42.0711   1
  -1   4  11 85.4403 13.4347   1
  -1   4  10 124.421 13.3066   1
   1  -4 -10 126.492 11.8783   1
   1  -4 -10 161.107 44.4032   1
  -1   4  10 186.760 45.3988   1
   1  -4  -9 842.734 63.6996   1
   1  -4  -9 915.378 26.9678   1
  -1   4   9 1022.02 30.7450   1
  -1   4   9 927.913 72.9575   1
   1  -4  -8 73.8694 26.7283   1
  -1   4   8 79.6982 8.98071   1
  -1   4   8 61.8942 28.5692   1
   1  -4  -8 71.2635 7.84210   1
  -1   4   7 2069.19 91.3971   1
  -1   4   7 1921.86 37.5977   1
   1  -4  -7 1852.46 34.0649   1
   1  -4  -7 1769.39 83.4834   1
   1  -4  -6 1262.39 27.3909   1
  -1   4   6 1366.90 29.0532   1
   1  -4  -6 1273.33 66.0141   1
  -1   4   6 1330.71 69.8956   1
  -1   4   5 72.8897 18.7284   1
   1  -4  -5 104.289 7.52901   1
   1  -4  -5 103.341 20.4819   1
  -1   4   5 87.6074 7.44429   1
   1  -4  -4 8147.19 58.3092   1
  -1   4   4 8162.02 57.2597   1
   1  -4  -4 7905.03 142.375   1
  -1   4   4 8159.61 149.033   1
   1  -4  -3 29.1928 10.8966   1
   1  -4  -3 53.3109 4.58954   1
  -1   4   3 51.4121 4.24463   1
  -1   4   3 46.7802 13.7027   1
   1  -4  -2 784.357 16.0111   1
  -1   4   2 903.012 41.9710   1
  -1   4   2 864.190 15.2304   1
   1  -4  -2 821.702 38.6797   1
  -1   4   2 881.708 15.2133   1
   1  -4  -1 6682.01 100.579   1
  -1   4   1 7007.99 104.980   1
  -1   4   1 7296.01 41.4744   1
  -1   4   1 7128.71 43.1259   1
  -1   4   0 26539.6 180.557   1
   1  -4   0 26637.5 177.721   1
   1  -4   1 674.326 13.9246   1
  -1   4  -1 606.107 24.2586   1
  -1   4  -1 633.742 13.9952   1
   1  -4   1 610.018 22.7034   1
   1  -4   2 173.435 7.94473   1
  -1   4  -2 168.584 10.4872   1
   1  -4   2 169.301 7.86177   1
  -1   4  -2 181.883 8.55778   1
  -1   4  -3 1689.93 23.5227   1
   1  -4   3 1617.23 23.0678   1
   1  -4   3 1538.32 26.1744   1
  -1   4  -3 1538.63 26.5164   1
  -1   4  -4 854.844 19.1967   1
  -1   4  -4 836.673 21.5340   1
   1  -4   4 773.629 20.4710   1
   1  -4   4 834.178 20.8052   1
  -1   4  -5 8099.58 91.3891   1
  -1   4  -5 7825.87 70.9565   1
  -1   4  -5 7581.07 70.4482   1
   1  -4   5 7742.55 74.7889   1
  -1   4  -6 5423.83 86.3808   1
  -1   4  -6 5182.27 62.6499   1
   1  -4   6 5085.94 60.9050   1
  -1   4  -6 5445.98 69.3167   1
  -1   4  -7 85.7402 13.9233   1
   1  -4   7 90.4879 14.9160   1
  -1   4  -7 81.8861 8.72486   1
  -1   4  -7 86.9433 11.2413   1
   1  -4   7 77.9572 8.65622   1
  -1   4  -8 8608.45 90.1914   1
   1  -4   8 8228.74 87.6848   1
  -1   4  -8 8636.78 136.523   1
  -1   4  -8 8689.05 110.269   1
   1  -4   9 2753.31 81.9247   1
   1  -4   9 2408.65 50.5026   1
  -1   4  -9 2437.08 50.3337   1
  -1   4  -9 2398.57 78.9872   1
  -1   4  -9 2503.87 64.5306   1
  -1   4 -10 12.2691 18.5101   1
   1  -4  10 5.21837 6.03946   1
   1  -4  10-3.76194 14.1054   1
  -1   4 -10 9.47044 7.49103   1
  -1   4 -10 7.70784 11.4037   1
  -1   4 -11 799.951 31.9833   1
   1  -4  11 755.852 31.9733   1
   1  -4  11 899.453 54.5958   1
  -1   4 -11 795.060 43.0948   1
  -1   4 -11 803.539 54.7301   1
  -1   4 -12 469.443 45.6899   1
  -1   4 -12 489.880 36.1374   1
   1  -4  12 460.403 26.5600   1
   1  -4  12 488.245 45.6403   1
  -1   4 -12 439.051 25.1304   1
   1  -4  13 632.872 32.3512   1
  -1   4 -13 604.557 29.9174   1
  -1   4 -13 633.681 43.8095   1
  -1   4 -13 668.042 55.9859   1
   1  -4  13 794.884 58.5168   1
  -1   4 -14 142.994 32.8139   1
   1  -4  14 113.599 15.7434   1
   1  -4  14 153.388 36.4964   1
  -1   4 -14 122.458 15.4935   1
  -1   4 -14 133.628 29.1513   1
  -1   4 -15 175.785 19.5176   1
   1  -4  15 218.015 42.8510   1
  -1   4 -15 186.534 33.4382   1
   1  -4  15 186.773 22.4003   1
  -1   4 -15 203.411 43.1065   1
  -1   4 -16 36.8529 24.5272   1
  -1   4 -16 39.9801 40.4607   1
   1  -4  16 67.0348 18.4351   1
   1  -4  16 1.05847 34.9132   1
  -1   4 -16 0.95865 12.4151   1
  -1   4 -17 76.1656 38.3649   1
   1  -4  17 38.2519 47.1888   1
   1  -4  17 21.6289 16.2704   1
  -1   4 -17 40.2972 14.6180   1
  -1   4 -17 24.7006 51.2038   1
   1  -3 -13 68.5982 46.5319   1
   1  -3 -13 86.2246 13.2608   1
  -1   3  13 109.666 16.8916   1
  -1   3  13 138.749 44.9537   1
  -1   3  12 7.83075 8.48052   1
  -1   3  12 18.4535 32.4850   1
   1  -3 -12-11.6270 26.5750   1
   1  -3 -12 3.24831 7.84974   1
  -1   3  11 281.436 49.9175   1
   1  -3 -11 284.058 46.3025   1
   1  -3 -11 244.764 16.9268   1
  -1   3  11 278.063 20.5373   1
  -1   3  10 698.342 28.7137   1
  -1   3  10 744.134 66.2784   1
   1  -3 -10 636.898 24.1514   1
  -1   3   9 2550.79 50.1139   1
  -1   3   9 2763.65 114.881   1
   1  -3  -9 2440.26 44.6667   1
   1  -3  -8 672.216 21.8102   1
  -1   3   8 759.563 25.4167   1
  -1   3   8 740.476 55.8950   1
   1  -3  -7 607.140 47.5379   1
  -1   3   7 602.396 21.5226   1
   1  -3  -7 558.553 18.8138   1
  -1   3   7 580.008 48.6610   1
  -1   3   6 470.965 17.4421   1
   1  -3  -6 459.169 38.2831   1
   1  -3  -6 472.308 15.8462   1
  -1   3   6 511.674 42.1294   1
   1  -3  -5 29.9831 13.6784   1
  -1   3   5 46.5936 16.2239   1
   1  -3  -5 40.6296 4.97697   1
  -1   3   5 44.1963 5.82548   1
   1  -3  -4 2147.63 69.7866   1
  -1   3   4 2104.82 70.5321   1
   1  -3  -4 2106.23 28.5187   1
  -1   3   4 2147.03 29.9772   1
  -1   3   3 46.9925 4.10865   1
  -1   3   3 35.1682 10.3491   1
   1  -3  -3 59.2370 4.75013   1
   1  -3  -3 61.2028 12.0200   1
   1  -3  -2 24.0874 3.27273   1
  -1   3   2 22.2652 9.93031   1
   1  -3  -2 30.7066 9.95344   1
  -1   3   2 25.0120 2.92332   1
   1  -3  -1 52873.2 253.215   1
  -1   3   1 50553.7 254.275   1
  -1   3  -2 5275.75 39.0553   1
  -1   3  -2 5241.57 42.0489   1
   1  -3   2 5409.36 38.6048   1
   1  -3   2 5063.60 40.1291   1
  -1   3  -3 579.672 15.6562   1
   1  -3   3 653.998 16.9374   1
  -1   3  -3 694.595 16.3977   1
  -1   3  -4 8149.52 87.4582   1
  -1   3  -4 7815.81 63.9859   1
  -1   3  -4 7839.08 67.9585   1
   1  -3   4 7660.54 70.4273   1
   1  -3   4 7691.27 61.5964   1
  -1   3  -5 653.832 20.0422   1
  -1   3  -5 683.391 24.1630   1
   1  -3   5 612.429 19.1592   1
  -1   3  -5 684.336 29.6649   1
  -1   3  -6 195.850 19.2924   1
   1  -3   6 209.921 12.3412   1
   1  -3   6 247.074 21.1316   1
  -1   3  -6 195.171 12.1035   1
  -1   3  -6 219.963 16.2127   1
  -1   3  -7 2943.38 48.9396   1
   1  -3   7 3306.26 79.1707   1
   1  -3   7 2930.93 48.2006   1
  -1   3  -7 3127.53 80.2410   1
  -1   3  -7 3090.26 64.0475   1
   1  -3   8 4822.27 66.0242   1
  -1   3  -8 5018.79 89.7179   1
  -1   3  -8 4879.27 109.728   1
  -1   3  -8 5002.73 66.7354   1
  -1   3  -9 69.2576 9.41363   1
   1  -3   9 66.7917 10.2347   1
  -1   3  -9 63.3143 15.0573   1
  -1   3  -9 66.3636 17.3610   1
   1  -3   9 59.7128 17.1667   1
  -1   3 -10 2243.07 69.0468   1
  -1   3 -10 2280.58 87.2340   1
   1  -3  10 2243.55 51.1822   1
  -1   3 -10 2268.18 49.9955   1
   1  -3  10 2591.31 89.0938   1
  -1   3 -11 18.2720 19.6558   1
  -1   3 -11 71.7974 19.0955   1
   1  -3  11 79.5615 12.1990   1
  -1   3 -11 53.8753 10.2847   1
   1  -3  11 19.7323 16.6707   1
   1  -3  12 652.306 30.6601   1
   1  -3  12 760.303 56.5652   1
  -1   3 -12 675.898 30.3213   1
  -1   3 -12 742.516 56.9627   1
  -1   3 -12 687.699 44.9145   1
   1  -3  13 248.658 39.8243   1
  -1   3 -13 255.805 43.4126   1
  -1   3 -13 228.461 19.3503   1
  -1   3 -13 239.251 29.8893   1
   1  -3  13 270.323 21.9180   1
  -1   3 -14 465.416 43.3615   1
   1  -3  14 422.995 27.6545   1
  -1   3 -14 396.434 50.9417   1
   1  -3  14 532.101 58.1894   1
  -1   3 -14 411.693 25.9981   1
  -1   3 -15 6.30139 35.6236   1
  -1   3 -15 52.5193 25.5976   1
   1  -3  15 46.6214 12.5841   1
  -1   3 -15 59.1061 12.8826   1
   1  -3  15 95.1574 38.4790   1
   1  -3  16 138.301 20.5680   1
  -1   3 -16 133.602 38.2589   1
   1  -3  16 181.166 53.3443   1
  -1   3 -16 166.528 46.9477   1
  -1   3 -16 118.972 18.1146   1
   1  -2 -14 133.082 50.6676   1
   1  -2 -14 120.930 16.1907   1
  -1   2  14 149.100 19.6711   1
   1  -2 -14 133.891 39.8356   1
  -1   2  14 176.117 55.2404   1
  -1   2  13 25.1841 10.8937   1
  -1   2  13 14.9819 39.6083   1
   1  -2 -13 56.7777 11.1364   1
   1  -2 -13 55.0857 43.4961   1
  -1   2  12 7.57989 27.6342   1
  -1   2  12 19.8093 11.1321   1
   1  -2 -12 5.25331 32.4122   1
   1  -2 -12-9.06711 7.83708   1
  -1   2  11 1874.37 49.5879   1
   1  -2 -11 1728.23 94.4040   1
  -1   2  11 2009.74 105.180   1
   1  -2 -11 1796.94 43.0982   1
   1  -2 -10 1371.49 35.0026   1
  -1   2  10 1396.90 39.6980   1
  -1   2  10 1419.33 84.3314   1
   1  -2 -10 1293.92 77.0572   1
   1  -2  -9 9.98008 6.39923   1
  -1   2   9-2.84429 5.99191   1
   1  -2  -9-11.9209 15.6669   1
  -1   2   9 2.46208 15.3860   1
  -1   2   8 1931.80 41.7510   1
  -1   2   8 1964.03 87.1429   1
   1  -2  -8 1920.27 37.5964   1
   1  -2  -8 1844.11 79.9863   1
   1  -2  -7 592.394 45.2402   1
   1  -2  -7 585.076 19.2730   1
  -1   2   7 678.285 48.3678   1
  -1   2   7 629.223 22.0133   1
   1  -2  -6 495.465 16.5883   1
  -1   2   6 500.246 18.6611   1
  -1   2   6 502.049 39.8783   1
  -1   2   5 96.0972 18.9569   1
   1  -2  -5 63.5304 5.86565   1
  -1   2   5 68.9254 6.36207   1
  -1   2   4 359.201 12.2491   1
   1  -2  -4 337.034 11.6107   1
  -1   2   4 349.683 28.3899   1
  -1   2   3 2247.13 61.4572   1
  -1   2   3 2168.54 26.4646   1
   1  -2  -3 2081.11 25.5821   1
   1  -2  -3 2133.95 58.1092   1
  -1   2   2 5912.05 88.3612   1
   1  -2  -2 5976.14 87.3431   1
   1  -2  -2 6185.84 39.8342   1
  -1   2   2 6350.07 39.0408   1
   1  -2  -1 12843.8 110.296   1
  -1   2   1 13378.1 114.069   1
   1  -2   0 8390.55 38.4096   1
  -1   2   0 8308.76 38.7239   1
  -1   2   0 8735.31 76.8201   1
  -1   2   0 7889.65 41.5764   1
   1  -2   0 8323.91 73.2126   1
   1  -2   2 13330.1 67.9180   1
  -1   2  -2 13213.4 64.0536   1
  -1   2  -2 13125.3 62.6771   1
  -1   2  -3 699.003 16.2341   1
   1  -2   3 667.219 15.9170   1
  -1   2  -3 621.822 18.2067   1
   1  -2   3 648.158 19.3787   1
  -1   2  -3 660.278 23.7924   1
   1  -2   4 1748.93 45.6810   1
   1  -2   4 1567.65 27.1036   1
  -1   2  -4 1562.56 27.5895   1
  -1   2  -4 1550.15 34.6948   1
  -1   2  -4 1579.40 42.0605   1
   1  -2   4 1546.10 35.1853   1
   1  -2   5 266.586 20.6439   1
  -1   2  -5 250.285 21.2385   1
   1  -2   5 242.285 11.7931   1
  -1   2  -5 240.586 11.8642   1
  -1   2  -5 239.114 16.2870   1
   1  -2   6 111.557 9.00077   1
   1  -2   6 121.167 16.5882   1
  -1   2  -6 121.273 9.56299   1
  -1   2  -6 132.722 18.2341   1
  -1   2  -6 114.515 12.7513   1
  -1   2  -7 654.993 32.4426   1
   1  -2   7 639.778 22.4434   1
  -1   2  -7 643.419 22.3393   1
   1  -2   7 752.487 40.4676   1
  -1   2  -7 695.876 40.3125   1
  -1   2  -8 2511.69 46.2285   1
   1  -2   8 2725.86 84.3705   1
  -1   2  -8 2571.90 82.8709   1
  -1   2  -8 2616.08 68.5407   1
   1  -2   8 2426.18 46.2841   1
   1  -2   9 1582.67 39.8202   1
   1  -2   9 1827.98 74.2152   1
  -1   2  -9 1576.53 70.7084   1
  -1   2  -9 1605.60 58.0111   1
  -1   2  -9 1622.32 39.4223   1
  -1   2 -10 146.180 13.3529   1
  -1   2 -10 150.823 24.3663   1
   1  -2  10 157.363 26.9007   1
  -1   2 -10 161.271 23.4902   1
   1  -2  10 161.642 14.4746   1
  -1   2 -11 1709.02 83.3088   1
  -1   2 -11 1672.88 43.7712   1
   1  -2  11 1712.64 46.1786   1
   1  -2  11 1924.31 87.2614   1
  -1   2 -11 1782.41 69.4192   1
   1  -2  12 178.031 17.8135   1
  -1   2 -12 209.572 29.6252   1
  -1   2 -12 169.645 16.6784   1
  -1   2 -12 189.359 32.6290   1
   1  -2  12 245.905 39.7572   1
  -1   2 -13 216.327 38.2215   1
  -1   2 -13 243.648 32.7551   1
   1  -2  13 188.626 18.8799   1
   1  -2  13 273.093 44.9575   1
  -1   2 -13 246.974 19.4615   1
   1  -2  14 429.684 53.7545   1
  -1   2 -14 373.110 50.6363   1
   1  -2  14 344.251 25.5800   1
  -1   2 -14 385.001 25.0301   1
  -1   2 -14 395.664 43.0342   1
  -1   2 -15 92.4903 15.5243   1
  -1   2 -15 80.4105 29.7083   1
   1  -2  15 90.4476 38.4262   1
  -1   2 -15 35.7446 35.1776   1
   1  -2  15 95.4395 17.0557   1
  -1   2 -16 9.72189 32.9443   1
   1  -2  16 77.4160 20.1579   1
   1  -2  16 15.3635 46.8157   1
  -1   2 -16 63.6000 52.0608   1
  -1   2 -16 69.7457 16.4483   1
   1  -1 -15 100.395 38.5779   1
  -1   1  15 85.0809 18.7218   1
   1  -1 -15 78.7960 51.8990   1
  -1   1  15 63.5978 50.3321   1
   1  -1 -15 70.1522 15.2916   1
   1  -1 -14 245.515 51.6613   1
  -1   1  14 282.695 24.7792   1
   1  -1 -14 265.924 21.1417   1
  -1   1  14 372.618 61.3448   1
   1  -1 -14 321.990 45.4145   1
   1  -1 -13 44.8645 10.8672   1
  -1   1  13 80.4167 40.6256   1
  -1   1  13 52.8158 13.3131   1
   1  -1 -13 82.3314 37.2495   1
   1  -1 -12 49.8105 33.9697   1
  -1   1  12 47.2459 12.6187   1
   1  -1 -12 57.3459 8.73813   1
  -1   1  12 63.0665 33.6856   1
   1  -1 -11 154.351 34.4700   1
  -1   1  11 128.322 14.3765   1
   1  -1 -11 101.768 12.0553   1
  -1   1  11 77.2389 29.2504   1
  -1   1  10 285.882 36.9646   1
  -1   1  10 280.198 19.2829   1
   1  -1 -10 344.706 40.1623   1
   1  -1 -10 302.764 17.6758   1
  -1   1   9 2760.29 104.935   1
   1  -1  -9 2691.89 99.2676   1
   1  -1  -9 2630.78 47.5297   1
  -1   1   9 2743.67 53.4989   1
   1  -1  -8 1952.08 80.0461   1
  -1   1   8 2099.32 43.1941   1
   1  -1  -8 1968.06 38.8484   1
  -1   1   8 2125.32 85.8874   1
  -1   1   7 4.19778 4.08221   1
   1  -1  -7 7.38662 3.90512   1
   1  -1  -7-17.2744 12.2923   1
  -1   1   7 3.69130 12.5234   1
   1  -1  -6 2520.15 38.1178   1
  -1   1   6 2563.73 41.2709   1
   1  -1  -6 2520.16 78.1814   1
  -1   1   6 2714.38 83.4880   1
  -1   1   5 429.354 30.8617   1
  -1   1   5 437.147 15.6408   1
   1  -1  -5 428.986 14.5784   1
   1  -1  -5 371.438 27.6494   1
  -1   1   4 7862.71 115.941   1
   1  -1  -4 7281.20 53.8654   1
   1  -1  -4 7536.50 112.282   1
  -1   1   4 7908.15 57.7954   1
  -1   1   3 127.713 14.3551   1
  -1   1   3 138.473 6.96092   1
   1  -1  -3 124.258 14.3854   1
   1  -1  -3 131.088 6.67970   1
   1  -1  -2 6195.74 38.3268   1
  -1   1   2 6419.30 39.4442   1
  -1   1   2 6282.97 79.6368   1
  -1   1  -2 14415.4 106.194   1
   1  -1   2 14675.6 84.7819   1
  -1   1  -2 14431.4 81.6178   1
  -1   1  -3 38145.3 195.690   1
   1  -1   3 37989.5 200.219   1
  -1   1  -4 2089.01 44.4587   1
  -1   1  -4 2285.13 31.5420   1
  -1   1  -4 2103.57 55.0145   1
   1  -1   4 2195.97 54.2368   1
   1  -1   4 2247.31 30.7229   1
  -1   1  -5 2303.63 52.2793   1
   1  -1   5 2270.19 63.3484   1
   1  -1   5 2335.05 34.6540   1
  -1   1  -5 2339.10 35.5046   1
  -1   1  -5 2294.02 64.2896   1
   1  -1   6 12069.8 87.8068   1
   1  -1   6 12295.8 159.594   1
  -1   1  -6 12214.8 162.414   1
  -1   1  -6 12209.8 133.309   1
  -1   1  -6 11854.6 86.6423   1
  -1   1  -7 2943.03 45.7712   1
   1  -1   7 3131.03 87.4296   1
  -1   1  -7 2945.22 86.7964   1
   1  -1   7 2872.51 46.0280   1
  -1   1  -7 2931.61 71.7741   1
  -1   1  -8 1262.20 32.0057   1
   1  -1   8 1305.77 60.8138   1
  -1   1  -8 1145.84 50.4054   1
   1  -1   8 1220.95 31.9122   1
  -1   1  -8 1195.13 60.7992   1
   1  -1   9 1246.94 63.9543   1
  -1   1  -9 1155.96 32.3665   1
  -1   1  -9 1266.65 54.4121   1
  -1   1  -9 1192.31 64.4733   1
   1  -1   9 1159.34 33.3894   1
  -1   1 -10 538.556 47.8042   1
  -1   1 -10 597.112 23.6200   1
   1  -1  10 625.113 50.0051   1
  -1   1 -10 611.057 40.9785   1
   1  -1  10 595.789 25.4915   1
  -1   1 -11 552.109 24.8149   1
   1  -1  11 702.549 56.3043   1
   1  -1  11 598.346 27.3036   1
  -1   1 -11 635.096 45.4239   1
  -1   1 -11 532.160 50.8706   1
   1  -1  12 38.9089 11.0865   1
  -1   1 -12 21.9660 8.22058   1
  -1   1 -12 32.4171 15.8659   1
  -1   1 -12 18.2487 21.1231   1
   1  -1  12 18.3406 21.5385   1
  -1   1 -13 15.9116 8.91157   1
   1  -1  13 32.9909 10.9083   1
  -1   1 -13 45.5077 23.8191   1
  -1   1 -13 9.50643 25.0521   1
   1  -1  13-10.4676 29.7591   1
   1  -1  14 15.5106 29.6888   1
  -1   1 -14 15.5055 34.0281   1
   1  -1  14 4.49228 12.1617   1
  -1   1 -14-8.32044 18.8850   1
  -1   1 -14 8.66678 9.54625   1
  -1   1 -15 264.088 60.5446   1
   1  -1  15 325.244 56.8194   1
  -1   1 -15 257.161 21.4688   1
   1  -1  15 255.881 25.4207   1
  -1   1 -15 250.748 44.3454   1
  -1   0  15 185.235 20.7517   1
   1   0 -15 211.412 19.4009   1
   1   0 -15 161.827 45.1759   1
   1   0 -15 232.530 40.7290   1
  -1   0  14-18.7517 10.6681   1
   1   0 -14 24.1527 36.7060   1
  -1   0  14 18.6514 36.1496   1
   1   0 -14-45.1210 25.9449   1
   1   0 -14 9.28120 11.3243   1
  -1   0  13 42.0174 10.1618   1
   1   0 -13 29.1030 28.8644   1
   1   0 -13 28.0545 9.50910   1
  -1   0  12 172.119 38.3239   1
  -1   0  12 128.661 16.0844   1
   1   0 -12 115.719 13.2241   1
   1   0 -12 131.665 31.1934   1
  -1   0  11 1121.63 71.8430   1
   1   0 -11 1012.18 33.3835   1
   1   0 -11 1048.22 67.9617   1
  -1   0  11 1130.17 38.5706   1
   1   0 -10 31.0841 7.85304   1
  -1   0  10 49.1585 23.0621   1
  -1   0  10 34.9810 9.98840   1
   1   0 -10 10.3713 20.9999   1
  -1   0   9 818.116 28.9134   1
   1   0  -9 750.377 25.6864   1
   1   0  -9 753.144 52.4129   1
  -1   0   9 819.314 55.5645   1
   1   0  -8 808.445 24.9247   1
  -1   0   8 804.002 50.1747   1
  -1   0   8 834.164 28.0255   1
   1   0  -8 850.535 50.6048   1
   1   0  -7 74.9505 7.80630   1
  -1   0   7 102.031 9.80417   1
  -1   0   7 52.3994 14.0878   1
   1   0  -7 84.9420 16.3802   1
  -1   0   6 812.300 23.4682   1
   1   0  -6 868.543 43.1673   1
   1   0  -6 788.018 21.7768   1
  -1   0   6 900.307 45.6580   1
  -1   0   5 3185.60 76.3728   1
   1   0  -5 3072.42 39.4539   1
  -1   0   5 3247.87 42.4478   1
   1   0  -5 3106.33 73.3066   1
   1   0  -4 3429.47 68.1728   1
   1   0  -4 3380.88 37.4737   1
  -1   0   4 3531.63 39.4961   1
  -1   0   4 3179.03 67.2635   1
  -1   0   3 25581.3 164.239   1
   1   0  -3 25525.1 162.759   1
  -1   0   2 6362.53 39.3738   1
   1   0  -2 6074.05 38.1746   1
  -1   0   2 5910.77 65.7178   1
   1   0  -2 6126.49 65.9383   1
  -1   0  -1-0.01889 9.36602   1
  -1   0  -2 2686.24 41.5969   1
   1   0   2 2825.36 50.6124   1
  -1   0  -2 2699.85 23.9005   1
   1   0   2 2819.44 24.1869   1
   1   0   3 9354.93 52.7418   1
  -1   0  -3 9593.10 91.5115   1
  -1   0  -3 9494.04 53.7995   1
   1   0   3 9071.83 108.709   1
   1   0   4 632.356 32.3467   1
   1   0   4 600.600 15.2110   1
  -1   0  -4 645.341 26.9893   1
  -1   0  -4 610.502 15.9054   1
  -1   0  -5 5559.97 52.3486   1
  -1   0  -5 5592.89 88.5046   1
  -1   0  -5 5458.93 105.935   1
   1   0   5 5607.20 52.6625   1
   1   0   5 5630.59 106.062   1
  -1   0  -6 107.931 15.0940   1
  -1   0  -6 123.134 8.66565   1
   1   0   6 122.644 8.74387   1
   1   0   6 122.235 18.6079   1
  -1   0  -6 121.120 19.1850   1
  -1   0  -7 2713.35 42.5572   1
   1   0   7 2754.40 44.0953   1
   1   0   7 3002.76 89.7842   1
  -1   0  -7 2916.66 74.7599   1
  -1   0  -7 2704.64 88.3205   1
  -1   0  -8 9.54364 14.3071   1
   1   0   8-0.09931 4.54371   1
  -1   0  -8 14.0176 9.80745   1
   1   0   8-3.07874 10.8034   1
  -1   0  -8 3.23776 4.94565   1
   1   0   9 2006.46 43.2197   1
  -1   0  -9 2066.61 73.3071   1
   1   0   9 2166.56 88.4815   1
  -1   0  -9 1927.04 41.0314   1
  -1   0  -9 1907.50 84.5681   1
   1   0  10 803.588 58.5235   1
  -1   0 -10 791.606 48.8588   1
   1   0  10 772.107 29.0372   1
  -1   0 -10 716.083 25.8474   1
  -1   0 -10 734.593 57.2396   1
  -1   0 -11 92.1114 11.1345   1
   1   0  11 94.6482 26.0867   1
  -1   0 -11 62.9310 27.0031   1
  -1   0 -11 104.299 23.5820   1
   1   0  11 78.3241 12.8330   1
  -1   0 -12 89.0086 30.7643   1
   1   0  12 78.9979 12.5297   1
  -1   0 -12 88.7400 24.0368   1
  -1   0 -12 93.0920 11.9150   1
   1   0  12 69.3794 32.0954   1
   1   0  13 203.114 50.9324   1
  -1   0 -13 129.622 32.2659   1
   1   0  13 157.937 17.2706   1
  -1   0 -13 131.300 43.6609   1
  -1   0 -13 152.080 16.0355   1
   1   0  14 518.752 30.0065   1
  -1   0 -14 618.333 74.6685   1
  -1   0 -14 591.120 56.0601   1
  -1   0 -14 473.376 26.5690   1
   1   0  14 577.682 67.9387   1
  -1   0 -15 71.8060 45.0292   1
   1   0  15 30.6573 14.6639   1
  -1   0 -15 7.82507 11.8043   1
  -1   0 -15 27.1673 36.7257   1
   1   1 -16 68.3740 46.5674   1
   1   1 -16 49.5098 30.0949   1
   1   1 -16 76.8088 16.6979   1
  -1  -1  16 62.8547 18.1414   1
  -1  -1  16 61.0713 43.0925   1
  -1  -1  15 6.91343 12.9575   1
  -1  -1  15 65.4200 36.3982   1
   1   1 -15-0.36766 11.1681   1
   1   1 -15 27.4412 24.9343   1
   1   1 -15 8.24774 40.6884   1
  -1  -1  14 6.55580 10.8366   1
   1   1 -14 14.0957 24.1454   1
   1   1 -14 9.78535 9.31856   1
   1   1 -14-10.5002 30.2111   1
  -1  -1  14-42.5469 32.1942   1
  -1  -1  13 141.733 18.2327   1
   1   1 -13 120.411 14.7040   1
   1   1 -13 186.506 39.1024   1
  -1  -1  13 152.140 35.4274   1
  -1  -1  12 352.199 42.8183   1
  -1  -1  12 373.358 24.7484   1
   1   1 -12 340.659 43.9499   1
   1   1 -12 343.912 21.2447   1
  -1  -1  11 1470.38 44.5266   1
   1   1 -11 1542.32 78.3804   1
   1   1 -11 1334.81 38.7967   1
  -1  -1  11 1449.71 77.2722   1
  -1  -1  10 1684.10 44.6948   1
   1   1 -10 1553.66 39.8712   1
  -1  -1  10 1736.53 80.0060   1
   1   1 -10 1647.43 76.1336   1
   1   1  -9 124.849 11.9884   1
   1   1  -9 155.330 25.6169   1
  -1  -1   9 145.577 25.4379   1
  -1  -1   9 123.525 12.3567   1
   1   1  -8 677.964 23.7296   1
  -1  -1   8 726.365 45.5964   1
   1   1  -8 696.821 43.4368   1
  -1  -1   8 708.646 26.2004   1
  -1  -1   7 343.163 17.1317   1
   1   1  -7 388.419 30.3221   1
  -1  -1   7 385.217 30.6158   1
   1   1  -7 342.828 16.1458   1
  -1  -1   6 36.9300 5.57220   1
   1   1  -6 40.3715 5.83236   1
   1   1  -6 24.0728 9.00660   1
  -1  -1   6 23.7482 10.8676   1
   1   1  -5 7891.85 64.5712   1
  -1  -1   5 8152.89 67.8366   1
   1   1  -5 8033.81 108.520   1
  -1  -1   5 7820.00 107.876   1
  -1  -1   4 6975.82 56.9663   1
   1   1  -4 7185.13 88.8782   1
   1   1  -4 7000.93 55.2186   1
  -1  -1   4 7345.26 90.0668   1
   1   1  -3 1703.33 23.8468   1
  -1  -1   3 1795.53 37.3760   1
   1   1  -3 1845.64 37.4532   1
   1   1  -2 6443.50 53.7193   1
   1   1  -2 6357.64 39.5412   1
  -1  -1   2 6628.03 54.4671   1
  -1  -1   2 6401.26 40.4153   1
  -1  -1   0 2078.43 25.4252   1
  -1  -1   0 2004.79 31.6515   1
   1   1   1 6215.02 70.3426   1
  -1  -1  -1 6051.33 70.3409   1
  -1  -1  -1 5973.33 57.5468   1
   1   1   2 29897.4 185.329   1
  -1  -1  -2 30145.9 155.294   1
  -1  -1  -2 29319.0 189.710   1
   1   1   3 338.269 9.31356   1
  -1  -1  -3 333.093 18.9223   1
  -1  -1  -3 339.482 23.6296   1
   1   1   3 329.042 23.0025   1
  -1  -1  -3 336.893 9.48353   1
   1   1   4 15.0398 2.90860   1
  -1  -1  -4 20.4207 9.02009   1
  -1  -1  -4 10.6917 2.70084   1
   1   1   4 16.9900 8.01443   1
  -1  -1  -5 1574.72 26.3623   1
  -1  -1  -5 1588.34 61.5036   1
   1   1   5 1542.00 26.4528   1
   1   1   5 1594.84 60.2837   1
   1   1   6 15.8890 3.72185   1
  -1  -1  -6 21.3815 4.90244   1
  -1  -1  -6 24.1460 8.39665   1
   1   1   6 23.9854 10.8154   1
   1   1   7 50.1336 6.97380   1
  -1  -1  -7 57.9445 15.0680   1
   1   1   7 67.4167 18.7479   1
  -1  -1  -7 48.9690 6.69624   1
   1   1   8 35.6844 23.2121   1
   1   1   8 12.0221 5.02254   1
  -1  -1  -8 16.6155 14.4087   1
  -1  -1  -8 9.68631 4.80654   1
  -1  -1  -9 596.343 41.5798   1
  -1  -1  -9 616.854 50.6749   1
  -1  -1  -9 565.724 21.6053   1
   1   1   9 645.903 51.6983   1
   1   1   9 629.420 23.5844   1
  -1  -1 -10 144.300 26.2141   1
  -1  -1 -10 136.617 34.1643   1
   1   1  10 95.8395 10.9849   1
  -1  -1 -10 84.1459 9.74295   1
   1   1  10 79.6314 25.6886   1
  -1  -1 -11 475.124 44.0864   1
   1   1  11 533.620 55.9007   1
   1   1  11 467.392 23.6783   1
  -1  -1 -11 471.201 22.0262   1
  -1  -1 -11 471.708 51.7446   1
   1   1  12 348.193 22.2765   1
  -1  -1 -12 404.779 43.4768   1
  -1  -1 -12 318.000 53.5685   1
  -1  -1 -12 294.036 19.1757   1
   1   1  12 361.987 55.5043   1
  -1  -1 -13 205.029 40.3793   1
   1   1  13 152.807 49.6607   1
   1   1  13 161.408 17.6888   1
  -1  -1 -13 111.620 14.1551   1
  -1  -1 -13 174.055 52.2894   1
   1   1  14 243.788 49.7606   1
  -1  -1 -14 284.666 58.6902   1
  -1  -1 -14 228.572 18.4867   1
  -1  -1 -14 263.764 41.3613   1
   1   1  14 226.769 22.0222   1
   1   2 -16-11.2700 20.4757   1
   1   2 -16 37.5691 43.6208   1
  -1  -2  16 18.8488 40.1356   1
  -1  -2  16 24.0034 17.0576   1
   1   2 -16 3.58782 13.0626   1
   1   2 -15 9.03771 9.23658   1
   1   2 -15-26.2116 28.7859   1
   1   2 -15 5.17904 30.0134   1
  -1  -2  15 21.5160 15.1899   1
  -1  -2  15 69.1719 38.1061   1
   1   2 -14-15.9610 20.2236   1
  -1  -2  14 21.7734 12.7815   1
   1   2 -14-11.2494 27.5634   1
   1   2 -14 4.80337 7.63445   1
  -1  -2  14 2.26648 27.6770   1
  -1  -2  13 17.5994 21.4303   1
  -1  -2  13 5.41804 9.40238   1
   1   2 -13 11.0950 7.36078   1
   1   2 -13 15.9631 18.7343   1
   1   2 -12 179.010 15.8787   1
  -1  -2  12 190.118 17.2652   1
  -1  -2  12 186.398 33.9340   1
   1   2 -12 190.837 34.1504   1
   1   2 -11 52.9151 9.81420   1
  -1  -2  11 60.1617 12.0405   1
   1   2 -11 46.1900 17.7620   1
  -1  -2  11 55.1860 22.2830   1
   1   2 -10 4446.71 67.8569   1
  -1  -2  10 4509.20 121.106   1
  -1  -2  10 4487.29 73.5973   1
   1   2 -10 4348.82 118.340   1
   1   2  -9 5586.74 72.7237   1
   1   2  -9 5537.64 122.503   1
  -1  -2   9 5938.62 80.1135   1
  -1  -2   8 1133.78 33.4057   1
   1   2  -8 1085.72 30.4105   1
  -1  -2   8 1352.43 56.5673   1
   1   2  -8 1210.04 53.8511   1
  -1  -2   7 2162.59 64.7600   1
   1   2  -7 1912.09 60.7957   1
  -1  -2   7 2097.87 42.2515   1
   1   2  -7 1985.86 38.2603   1
   1   2  -6 7595.56 70.3406   1
  -1  -2   6 7838.72 112.012   1
   1   2  -6 7522.44 107.780   1
  -1  -2   6 7667.78 74.5214   1
   1   2  -5 35.3405 4.95403   1
  -1  -2   5 40.7127 8.28680   1
  -1  -2   5 38.3427 5.58922   1
   1   2  -5 39.4960 8.02586   1
   1   2  -4 144.070 11.5103   1
  -1  -2   4 139.048 10.9708   1
   1   2  -3 3201.39 33.8347   1
  -1  -2   3 3155.32 38.4598   1
  -1  -2   3 3339.70 35.2298   1
   1   2  -3 3216.24 39.4045   1
  -1  -2   1 20461.3 88.6067   1
  -1  -2   0 20229.4 121.309   1
  -1  -2   0 20763.4 99.4474   1
  -1  -2  -1 48.7983 8.44224   1
  -1  -2  -1 48.8859 7.42378   1
   1   2   1 45.3178 7.84007   1
   1   2   2 92.5776 12.9316   1
  -1  -2  -2 115.583 13.9886   1
  -1  -2  -3 427.939 9.44307   1
   1   2   3 466.525 9.88877   1
   1   2   3 470.410 30.2140   1
  -1  -2  -3 452.020 29.6592   1
   1   2   4 1833.50 63.9791   1
  -1  -2  -4 1780.68 22.6849   1
   1   2   4 1844.34 24.0049   1
  -1  -2  -4 1794.38 63.6118   1
  -1  -2  -5 1533.28 63.7221   1
   1   2   5 1614.52 64.8548   1
   1   2   5 1652.59 25.8960   1
  -1  -2  -5 1611.97 24.8116   1
   1   2   6 1699.15 29.4180   1
  -1  -2  -6 1704.19 70.7381   1
  -1  -2  -6 1658.02 28.0741   1
   1   2   6 1740.62 70.9045   1
  -1  -2  -7 265.821 12.6848   1
  -1  -2  -7 280.761 32.8897   1
   1   2   7 267.547 12.9970   1
  -1  -2  -7 282.153 26.7248   1
   1   2   7 281.585 33.6502   1
  -1  -2  -8 65.4509 7.49826   1
   1   2   8 67.9598 8.43835   1
  -1  -2  -8 84.7125 26.1319   1
  -1  -2  -8 78.7216 20.4356   1
   1   2   8 74.5387 25.9249   1
   1   2   9 828.861 26.6482   1
  -1  -2  -9 857.557 51.8731   1
  -1  -2  -9 820.483 24.8972   1
  -1  -2  -9 862.149 62.5540   1
   1   2   9 824.987 61.0211   1
   1   2  10 177.253 34.5080   1
  -1  -2 -10 166.435 12.3543   1
   1   2  10 134.259 13.1909   1
  -1  -2 -10 222.759 30.5620   1
   1   2  11 48.9141 28.3959   1
   1   2  11 57.1795 10.0556   1
  -1  -2 -11 78.5902 25.6952   1
  -1  -2 -11 65.5352 9.08231   1
   1   2  12 77.2992 34.1048   1
  -1  -2 -12 69.6369 25.0631   1
   1   2  12 56.7635 11.3552   1
  -1  -2 -12 80.3454 10.7771   1
   1   2  13 272.006 61.8440   1
  -1  -2 -13 218.669 53.5722   1
   1   2  13 208.789 18.5846   1
  -1  -2 -13 169.453 15.1887   1
  -1  -2 -13 214.949 41.5700   1
  -1  -3  17 196.412 25.3094   1
   1   3 -17 286.777 44.0407   1
  -1  -3  17 176.261 55.1062   1
   1   3 -17 213.627 24.1316   1
   1   3 -17 181.013 52.4935   1
   1   3 -16 5.36292 37.1970   1
   1   3 -16-7.71490 27.8765   1
   1   3 -16 3.71624 11.7831   1
  -1  -3  16 82.9019 39.0449   1
  -1  -3  16 0.51051 12.6095   1
  -1  -3  15 173.865 21.7364   1
   1   3 -15 206.798 34.6061   1
   1   3 -15 148.444 17.0145   1
  -1  -3  15 191.893 38.6349   1
   1   3 -15 149.550 38.8062   1
   1   3 -14 225.579 45.0568   1
  -1  -3  14 244.876 38.9971   1
   1   3 -14 197.330 30.5512   1
   1   3 -14 181.898 19.0387   1
  -1  -3  14 193.269 20.8183   1
   1   3 -13 11.3580 23.5960   1
   1   3 -13 48.4280 19.7391   1
   1   3 -13 40.0472 10.6966   1
  -1  -3  13 28.9786 21.8819   1
  -1  -3  13 30.3809 11.2538   1
   1   3 -12 260.927 37.3794   1
   1   3 -12 229.162 17.8044   1
  -1  -3  12 221.322 20.0920   1
  -1  -3  12 265.761 34.9556   1
  -1  -3  11 2352.95 88.4392   1
  -1  -3  11 2358.73 57.1231   1
   1   3 -11 2373.61 53.2768   1
   1   3 -11 2282.77 86.3995   1
  -1  -3  10 86.3854 12.0933   1
   1   3 -10 112.010 23.1272   1
   1   3 -10 92.4412 12.2515   1
  -1  -3  10 157.917 23.2484   1
  -1  -3   9 463.912 35.1090   1
   1   3  -9 438.869 33.5888   1
   1   3  -9 444.887 20.8732   1
  -1  -3   9 453.113 23.0791   1
  -1  -3   8 1298.85 35.9095   1
   1   3  -8 1257.91 33.3776   1
  -1  -3   8 1245.72 50.1474   1
   1   3  -8 1217.27 50.0302   1
  -1  -3   7 4263.42 60.0598   1
   1   3  -7 4052.82 81.4443   1
   1   3  -7 4025.58 55.7403   1
  -1  -3   7 4070.12 83.0514   1
  -1  -3   6 579.976 27.2847   1
   1   3  -6 570.111 19.8158   1
   1   3  -6 630.861 28.1031   1
   1   3  -5 22.3646 5.12693   1
   1   3  -5 29.5787 5.13558   1
  -1  -3   5 36.0912 7.28194   1
  -1  -3   5 40.7844 5.51497   1
   1   3  -4 263.683 11.6657   1
  -1  -3   4 347.822 13.1121   1
  -1  -3   4 249.870 11.4569   1
   1   3  -4 378.228 14.0057   1
   1   3  -3 4603.03 42.2867   1
  -1  -3   3 4613.30 43.3201   1
   1   3  -2 9397.93 51.7247   1
  -1  -3   2 9397.66 53.3059   1
   1   3  -1 9269.68 41.5391   1
  -1  -3   1 9148.48 59.8480   1
   1   3  -1 8640.40 70.9178   1
  -1  -3   1 9130.30 42.6644   1
  -1  -3   1 8611.82 73.3444   1
  -1  -3   0 615.513 24.7563   1
  -1  -3   0 590.082 20.2798   1
   1   3   0 578.638 24.0188   1
   1   3   1 818.448 33.3746   1
  -1  -3  -1 772.117 32.4066   1
   1   3   2 33.3627 11.1036   1
  -1  -3  -2 20.4755 8.67724   1
   1   3   3 49.5097 14.6745   1
   1   3   3 29.4114 2.26498   1
  -1  -3  -3 27.8815 2.14508   1
  -1  -3  -3 32.2975 12.0029   1
  -1  -3  -4 2061.59 21.7802   1
   1   3   4 2098.66 23.2779   1
   1   3   4 2130.08 73.5918   1
  -1  -3  -4 2018.34 71.8597   1
   1   3   5 6725.96 49.0998   1
  -1  -3  -5 6666.15 45.7625   1
  -1  -3  -5 6423.18 135.965   1
   1   3   5 6509.22 137.772   1
   1   3   6 19.2305 3.87675   1
  -1  -3  -6 18.1593 4.34686   1
  -1  -3  -6 10.5761 14.4196   1
  -1  -3  -7 4037.30 44.2214   1
   1   3   7 4212.09 48.2563   1
  -1  -3  -7 4010.81 121.694   1
  -1  -3  -7 4081.56 104.544   1
   1   3   7 3939.16 122.339   1
  -1  -3  -8 3087.40 113.191   1
  -1  -3  -8 3214.36 95.8083   1
  -1  -3  -8 2994.64 40.7446   1
   1   3   8 2923.04 44.8968   1
   1   3   8 3173.95 113.993   1
  -1  -3  -9 35.1450 21.4194   1
  -1  -3  -9 13.9859 15.4119   1
   1   3   9 31.9262 6.60133   1
   1   3   9 11.9142 24.8087   1
  -1  -3  -9 30.6403 6.58470   1
   1   3  10 349.483 17.7614   1
  -1  -3 -10 333.731 50.3229   1
  -1  -3 -10 396.106 42.5934   1
  -1  -3 -10 312.625 16.2927   1
   1   3  10 451.677 54.9230   1
  -1  -3 -11-0.89991 6.91697   1
   1   3  11 16.3265 8.42461   1
  -1  -3 -11-9.98468 25.0058   1
  -1  -3 -12 21.9432 7.09621   1
   1   3  12 43.3372 10.8057   1
  -1  -3 -12-11.6407 37.0043   1
  -1  -3 -12-10.9195 21.1011   1
   1   3  12-14.9929 34.0051   1
  -1  -3 -13-36.2468 37.2341   1
   1   3  13 0.73084 9.85889   1
   1   3  13 61.4735 54.3636   1
  -1  -3 -13 18.0501 47.8628   1
  -1  -3 -13 23.0808 10.1876   1
   1   4 -17 61.2875 16.1653   1
  -1  -4  17 27.0876 17.8165   1
   1   4 -17 77.8609 42.5748   1
  -1  -4  17 8.83578 39.6934   1
   1   4 -17 48.6562 29.1867   1
   1   4 -16 371.034 39.3230   1
   1   4 -16 306.962 24.6866   1
  -1  -4  16 334.961 28.5679   1
  -1  -4  16 326.128 52.6085   1
   1   4 -16 312.848 50.5024   1
   1   4 -15 2.88746 29.0730   1
   1   4 -15 15.8241 18.4788   1
  -1  -4  15 34.4731 29.8279   1
  -1  -4  15 19.5366 13.9386   1
   1   4 -15 12.0941 12.3347   1
   1   4 -14 369.294 43.3871   1
   1   4 -14 403.478 38.3575   1
   1   4 -14 363.529 25.1056   1
  -1  -4  14 391.091 28.2344   1
  -1  -4  14 492.370 48.3868   1
   1   4 -13 471.804 37.1831   1
   1   4 -13 439.821 25.7056   1
  -1  -4  13 413.986 42.6452   1
  -1  -4  13 440.758 28.4341   1
   1   4 -13 410.120 43.3212   1
  -1  -4  12 27.8512 18.4304   1
   1   4 -12 3.35721 15.1916   1
   1   4 -12 14.2059 8.01822   1
  -1  -4  12 10.5490 9.22766   1
   1   4 -12 10.6472 10.5602   1
   1   4 -11 3397.37 64.4154   1
   1   4 -11 3397.54 99.6059   1
  -1  -4  11 3470.73 69.3459   1
  -1  -4  11 3586.21 102.442   1
  -1  -4  10 606.990 40.2316   1
  -1  -4  10 604.898 27.7157   1
   1   4 -10 685.849 42.1881   1
   1   4 -10 590.615 26.3367   1
   1   4  -9 19.6567 5.20937   1
  -1  -4   9 20.9438 8.51422   1
  -1  -4   9 15.3818 11.1375   1
   1   4  -9 2.90313 9.48357   1
  -1  -4   8 13.8606 5.95610   1
   1   4  -8 14.4088 5.80167   1
  -1  -4   8 12.7836 8.26471   1
   1   4  -8 6.38003 7.94352   1
  -1  -4   7 6418.04 91.4508   1
   1   4  -7 6229.65 91.9399   1
   1   4  -7 6013.74 69.7425   1
   1   4  -6 10173.3 85.0253   1
   1   4  -6 10231.2 99.6192   1
  -1  -4   6 10070.5 88.0437   1
  -1  -4   6 10645.3 98.8121   1
   1   4  -5 5890.10 58.1331   1
  -1  -4   5 5335.04 59.0957   1
   1   4  -5 5419.71 57.9033   1
  -1  -4   5 5711.41 54.0583   1
   1   4  -4 8323.74 65.7956   1
  -1  -4   4 8147.64 66.7134   1
   1   4  -3 3820.92 39.8507   1
  -1  -4   3 3747.96 40.8920   1
  -1  -4   2 5161.58 41.5817   1
   1   4  -2 5309.37 40.9368   1
   1   4  -2 5185.30 48.9448   1
  -1  -4   2 5377.47 51.4989   1
  -1  -4   2 5485.65 40.7243   1
  -1  -4   1 335.874 8.78651   1
   1   4  -1 346.782 8.45968   1
   1   4  -1 364.394 17.7473   1
  -1  -4   1 381.941 14.8801   1
  -1  -4   1 366.990 18.5210   1
  -1  -4   0 2662.51 59.4294   1
   1   4   0 2766.99 58.5828   1
   1   4   1 656.624 33.0645   1
  -1  -4  -1 658.685 32.9165   1
  -1  -4  -2 4019.48 90.4419   1
   1   4   2 4249.35 92.6889   1
  -1  -4  -3 6175.09 121.883   1
   1   4   3 6002.34 120.234   1
   1   4   4 75.0494 18.5498   1
  -1  -4  -4 57.1940 3.44457   1
   1   4   4 56.7743 3.25521   1
  -1  -4  -4 70.8429 16.4099   1
  -1  -4  -5 6261.76 139.790   1
   1   4   5 6589.40 146.090   1
  -1  -4  -5 6358.71 40.0027   1
   1   4   5 6360.21 40.3998   1
   1   4   6 3167.01 106.957   1
  -1  -4  -6 3021.17 105.208   1
   1   4   6 3019.90 33.4036   1
  -1  -4  -6 2968.33 31.6369   1
  -1  -4  -7 102.745 7.54410   1
  -1  -4  -7 132.776 25.2172   1
   1   4   7 120.562 7.99838   1
  -1  -4  -7 126.152 28.7337   1
   1   4   7 117.039 25.0851   1
   1   4   8 514.388 17.0398   1
  -1  -4  -8 593.748 56.1043   1
  -1  -4  -8 509.086 15.9793   1
  -1  -4  -8 521.396 44.5471   1
   1   4   8 561.844 54.2858   1
  -1  -4  -9 132.654 29.2397   1
  -1  -4  -9 108.141 8.55578   1
  -1  -4  -9 137.043 33.8298   1
   1   4   9 141.936 10.0372   1
   1   4   9 106.293 31.7481   1
  -1  -4 -10 310.374 14.6689   1
  -1  -4 -10 327.759 40.8058   1
   1   4  10 311.386 15.7118   1
  -1  -4 -10 307.596 45.3207   1
   1   4  10 368.906 49.9016   1
  -1  -4 -11 695.454 58.6951   1
   1   4  11 639.425 72.5946   1
  -1  -4 -11 655.953 71.1735   1
  -1  -4 -11 563.215 20.7582   1
   1   4  12 117.616 52.6094   1
  -1  -4 -12 88.0755 11.2496   1
  -1  -4 -12 117.709 40.4675   1
  -1  -4 -12 130.858 47.5573   1
   1   4  12 97.1857 12.1376   1
   1   5 -17 28.3144 25.5956   1
  -1  -5  17 92.1906 35.0011   1
  -1  -5  17 55.1367 20.3371   1
   1   5 -17 20.3305 14.0719   1
   1   5 -17 32.4270 39.7780   1
   1   5 -16 502.337 45.0282   1
  -1  -5  16 576.726 61.2983   1
   1   5 -16 440.947 54.7394   1
   1   5 -16 443.523 30.4833   1
  -1  -5  16 487.961 34.4245   1
   1   5 -15 190.867 27.8993   1
   1   5 -15 198.135 37.1219   1
   1   5 -15 159.439 19.0193   1
  -1  -5  15 202.240 38.3412   1
  -1  -5  15 177.235 21.1106   1
   1   5 -14 59.9426 13.4256   1
  -1  -5  14 81.6364 13.4162   1
   1   5 -14 39.1201 17.0001   1
  -1  -5  14 18.8634 20.9031   1
   1   5 -14 33.9988 19.7077   1
  -1  -5  13-11.0029 15.6224   1
  -1  -5  13 37.1318 12.1847   1
   1   5 -13 45.3271 15.5626   1
   1   5 -13 19.0129 8.42035   1
   1   5 -13 51.8315 25.2379   1
   1   5 -12 553.905 35.6997   1
   1   5 -12 519.284 42.5616   1
   1   5 -12 552.370 27.5078   1
  -1  -5  12 597.445 43.7024   1
  -1  -5  12 563.743 30.4744   1
  -1  -5  11 447.688 25.5480   1
  -1  -5  11 533.030 39.0752   1
   1   5 -11 503.196 31.0418   1
   1   5 -11 490.589 37.0943   1
   1   5 -11 440.459 24.2641   1
  -1  -5  10 1785.87 47.8972   1
   1   5 -10 1790.69 52.0016   1
  -1  -5  10 1929.37 63.7854   1
   1   5 -10 1835.26 45.2603   1
   1   5 -10 1814.06 63.6877   1
   1   5  -9 1457.61 39.2651   1
  -1  -5   9 1471.47 50.2646   1
   1   5  -9 1488.90 52.7201   1
  -1  -5   8 1769.69 42.6414   1
   1   5  -8 1739.86 41.2610   1
   1   5  -8 1833.57 51.0519   1
  -1  -5   8 1862.64 50.1076   1
   1   5  -8 1739.15 41.2301   1
   1   5  -7 1396.44 34.5428   1
  -1  -5   7 1434.93 36.3503   1
   1   5  -7 1597.07 32.2748   1
   1   5  -7 1656.58 41.3426   1
  -1  -5   7 1598.05 39.1217   1
   1   5  -6 10054.4 63.5577   1
   1   5  -6 10001.9 86.0461   1
  -1  -5   6 9929.25 88.6832   1
   1   5  -6 10250.6 80.8526   1
   1   5  -5 14.3028 4.84027   1
  -1  -5   5 10.1756 4.39301   1
   1   5  -4 1553.14 29.4113   1
  -1  -5   4 1490.37 29.4432   1
  -1  -5   3 6137.75 54.0251   1
   1   5  -3 6344.88 52.9550   1
  -1  -5   2 235.586 14.1091   1
   1   5  -2 251.456 13.8759   1
  -1  -5   2 229.136 11.0286   1
   1   5  -2 248.003 9.23540   1
  -1  -5   2 213.001 8.85008   1
   1   5  -1 350.498 20.3083   1
  -1  -5   1 325.783 20.2700   1
   1   5  -1 382.125 9.25882   1
  -1  -5   1 362.661 9.18279   1
  -1  -5   0 11762.2 133.483   1
   1   5   0 11723.9 134.911   1
  -1  -5  -1 5985.30 105.594   1
   1   5   1 6314.27 110.246   1
  -1  -5  -2 1038.95 49.2344   1
   1   5   2 1082.76 50.0513   1
   1   5   3 5260.49 118.714   1
  -1  -5  -3 4757.02 113.016   1
  -1  -5  -4 351.098 36.2275   1
   1   5   4 430.587 37.7098   1
   1   5   5 1051.31 64.0709   1
  -1  -5  -5 1012.36 60.9033   1
   1   5   6 634.785 52.3183   1
  -1  -5  -6 638.860 53.1814   1
  -1  -5  -6 642.483 44.1789   1
   1   5   6 577.025 10.3175   1
  -1  -5  -6 555.110 11.6973   1
  -1  -5  -7 399.226 43.8196   1
  -1  -5  -7 378.787 11.5058   1
   1   5   7 425.064 47.5143   1
   1   5   7 383.158 10.6106   1
  -1  -5  -7 501.917 42.2321   1
   1   5   8 245.042 39.2783   1
   1   5   8 229.627 9.09708   1
  -1  -5  -8 213.842 31.7362   1
  -1  -5  -8 246.833 45.7244   1
  -1  -5  -8 218.344 9.92451   1
   1   5   9 562.602 60.6503   1
  -1  -5  -9 401.870 14.1835   1
  -1  -5  -9 456.998 60.1354   1
  -1  -5  -9 551.200 50.5595   1
   1   5   9 443.989 14.1857   1
  -1  -5 -10 53.9538 31.0173   1
  -1  -5 -10 29.5778 5.60126   1
   1   5  10 39.9999 5.94505   1
  -1  -5 -10 55.3566 42.4791   1
   1   5  10 110.507 38.7381   1
  -1  -5 -11-18.4173 42.6358   1
  -1  -5 -11 12.2662 5.59060   1
   1   5  11 9.60959 4.92184   1
  -1  -5 -11-18.5067 25.3252   1
   1   5  11 44.2106 41.6728   1
   1   6 -18 122.659 49.3291   1
   1   6 -18 56.9537 19.7394   1
   1   6 -18 141.023 39.4623   1
  -1  -6  18 203.582 54.1623   1
  -1  -6  18 123.770 25.9822   1
   1   6 -17 39.3194 20.4837   1
   1   6 -17-6.81276 32.2478   1
   1   6 -17 14.6968 13.3293   1
  -1  -6  17 44.2888 19.3776   1
  -1  -6  17 24.2408 32.3723   1
  -1  -6  16 91.9682 19.7186   1
  -1  -6  16 142.304 39.6085   1
   1   6 -16 107.728 24.8445   1
   1   6 -16 79.2179 16.7279   1
   1   6 -16 64.9173 32.5748   1
   1   6 -15 74.2818 18.7517   1
   1   6 -15 84.5625 26.4784   1
  -1  -6  15 88.3539 16.7422   1
   1   6 -15 84.4642 15.8955   1
  -1  -6  15 114.044 29.5112   1
   1   6 -14 101.256 15.3976   1
   1   6 -14 132.689 29.1839   1
  -1  -6  14 128.761 17.6643   1
  -1  -6  14 119.953 25.6378   1
   1   6 -14 100.317 19.8632   1
  -1  -6  13 446.761 39.6124   1
   1   6 -13 404.194 30.9769   1
   1   6 -13 371.409 23.9918   1
   1   6 -13 394.641 38.7408   1
  -1  -6  13 454.212 28.6201   1
   1   6 -12 304.346 25.5592   1
  -1  -6  12 355.256 31.2104   1
  -1  -6  12 286.958 22.7620   1
   1   6 -12 289.196 21.5512   1
   1   6 -12 246.689 29.5494   1
   1   6 -11 1662.87 45.4930   1
  -1  -6  11 1756.56 61.0920   1
   1   6 -11 1666.23 62.4207   1
   1   6 -11 1577.03 49.4441   1
  -1  -6  11 1628.78 48.1540   1
   1   6 -10 18.7491 10.6011   1
   1   6 -10 1.94728 7.40397   1
   1   6 -10 5.20238 5.99006   1
  -1  -6  10 1.49335 9.86737   1
  -1  -6   9 749.014 29.8581   1
   1   6  -9 738.780 33.8985   1
  -1  -6   9 835.387 34.9788   1
   1   6  -9 733.335 28.8437   1
   1   6  -9 777.479 27.6390   1
   1   6  -8 4212.13 54.1410   1
   1   6  -8 4093.96 63.5815   1
   1   6  -8 4004.87 67.0166   1
  -1  -6   8 3999.19 64.8373   1
   1   6  -7 1661.01 25.8071   1
   1   6  -7 1609.32 37.8834   1
  -1  -6   7 1621.39 38.9553   1
   1   6  -7 1673.35 34.8693   1
   1   6  -6 2054.03 39.8521   1
  -1  -6   6 1945.74 40.2558   1
   1   6  -5 544.457 19.1374   1
  -1  -6   5 532.189 20.0321   1
  -1  -6   4 90.7368 8.00373   1
   1   6  -4 90.1027 7.65333   1
  -1  -6   3 2116.39 36.5797   1
  -1  -6   3 2075.69 32.2340   1
   1   6  -3 2165.48 35.3288   1
  -1  -6   3 2168.69 29.0002   1
   1   6  -3 2156.13 31.7076   1
   1   6  -2 3371.54 57.9306   1
   1   6  -2 3641.79 35.5287   1
  -1  -6   2 3407.60 35.2665   1
  -1  -6   2 3530.95 48.4776   1
  -1  -6   2 3460.09 60.3461   1
   1   6  -1 701.123 31.6543   1
  -1  -6   1 686.288 12.9585   1
   1   6  -1 716.986 12.8010   1
  -1  -6   1 667.130 30.7953   1
   1   6   0 633.984 34.6897   1
  -1  -6   0 639.150 35.1222   1
   1   6   1 6191.80 118.784   1
  -1  -6  -1 5797.49 115.190   1
  -1  -6  -2 186.835 24.3599   1
   1   6   2 247.376 26.4414   1
  -1  -6  -3 426.043 37.2283   1
   1   6   3 437.631 38.7605   1
  -1  -6  -4 1242.71 66.3344   1
   1   6   4 1373.02 69.3735   1
   1   6   5 72.0147 22.6580   1
  -1  -6  -5 85.4549 19.9501   1
  -1  -6  -5 53.7445 25.9849   1
  -1  -6  -6 396.142 45.0550   1
  -1  -6  -6 407.077 38.4882   1
   1   6   6 330.702 42.8202   1
  -1  -6  -7 70.9314 20.1804   1
  -1  -6  -7 72.3360 28.6744   1
   1   6   7 126.820 34.2844   1
  -1  -6  -8 25.2510 25.2325   1
  -1  -6  -8 40.4462 34.3732   1
   1   6   8 24.9321 33.1319   1
  -1  -6  -9 73.2248 34.7884   1
   1   6   9 95.2700 39.2725   1
  -1  -6  -9 35.7980 27.1398   1
  -1  -6 -10 117.035 38.2173   1
  -1  -6 -10 33.0423 43.1157   1
   1   6  10 174.823 51.1831   1
   1   7 -18 99.2479 28.3601   1
  -1  -7  18 125.488 43.3628   1
   1   7 -18 56.7450 18.2715   1
   1   7 -18 81.1755 44.3432   1
  -1  -7  18 75.9599 21.5349   1
  -1  -7  17 4.47554 27.4306   1
   1   7 -17 1.92542 13.3470   1
   1   7 -17-20.5974 18.0584   1
   1   7 -17 24.1192 28.9331   1
  -1  -7  17 5.27334 16.8671   1
   1   7 -16 109.464 18.2178   1
  -1  -7  16 174.413 37.0110   1
   1   7 -16 101.507 23.1103   1
   1   7 -16 114.688 34.9177   1
  -1  -7  16 97.6280 17.3235   1
   1   7 -15 17.8238 17.3686   1
  -1  -7  15 11.3176 14.7773   1
  -1  -7  15 21.5960 21.1613   1
   1   7 -15 28.9963 25.7610   1
   1   7 -15 6.32314 8.50225   1
   1   7 -14 912.650 56.2918   1
  -1  -7  14 1014.86 56.4422   1
   1   7 -14 831.828 37.9453   1
  -1  -7  14 833.033 40.9665   1
   1   7 -14 919.630 45.9689   1
  -1  -7  13 2354.68 65.0039   1
   1   7 -13 2346.05 66.6099   1
   1   7 -13 2314.84 83.0571   1
   1   7 -13 2262.58 60.3619   1
  -1  -7  12 1399.84 56.8427   1
   1   7 -12 1184.41 41.4042   1
   1   7 -12 1169.80 42.7988   1
   1   7 -12 1164.79 54.4395   1
  -1  -7  11 652.767 31.3074   1
   1   7 -11 675.714 37.3724   1
   1   7 -11 608.135 28.9231   1
   1   7 -11 674.413 29.7465   1
  -1  -7  11 733.531 40.2587   1
   1   7 -10 127.235 12.1503   1
  -1  -7  10 117.854 14.1389   1
   1   7 -10 126.477 13.7908   1
   1   7 -10 110.323 15.9735   1
   1   7  -9 788.220 30.1489   1
   1   7  -9 823.471 24.2716   1
   1   7  -9 807.507 31.1331   1
  -1  -7   9 760.225 30.6407   1
   1   7  -8 595.810 21.2324   1
   1   7  -8 585.337 15.2201   1
   1   7  -8 571.780 24.3932   1
  -1  -7   8 571.082 25.3079   1
  -1  -7   7 7210.90 83.3228   1
   1   7  -7 7078.62 80.9384   1
   1   7  -6 1100.76 29.8017   1
  -1  -7   6 1069.91 30.1094   1
  -1  -7   5 2177.66 40.1442   1
   1   7  -5 2251.12 39.8138   1
  -1  -7   4 5307.76 57.2241   1
   1   7  -4 5403.14 56.8295   1
  -1  -7   3 2581.91 47.4523   1
  -1  -7   3 2355.28 34.3628   1
   1   7  -3 2504.10 34.9180   1
  -1  -7   3 2330.71 36.7818   1
   1   7  -3 2417.20 45.8277   1
   1   7  -2 610.543 27.8254   1
  -1  -7   2 623.140 15.2379   1
  -1  -7   2 626.330 23.3358   1
  -1  -7   2 657.396 29.5723   1
   1   7  -2 646.895 15.2423   1
  -1  -7   1 62.8003 11.7893   1
  -1  -7   1 68.8377 4.31615   1
   1   7  -1 60.4851 13.9744   1
   1   7  -1 70.7694 4.18845   1
   1   7   0 397.928 30.6745   1
  -1  -7   0 330.519 28.4313   1
  -1  -7  -1 2894.76 85.6000   1
   1   7   1 2992.09 86.9709   1
   1   7   2 2408.89 84.5331   1
  -1  -7  -2 2406.99 84.3054   1
   1   7   3 1134.52 62.4239   1
  -1  -7  -3 1023.70 59.6999   1
  -1  -7  -4 1593.86 65.6427   1
  -1  -7  -4 1498.19 75.3473   1
   1   7   4 1524.84 78.1149   1
   1   7   5 32.0625 24.1084   1
  -1  -7  -5 43.0798 20.0671   1
  -1  -7  -5 34.8831 23.0471   1
   1   7   6 24.1061 26.8398   1
  -1  -7  -6 36.3729 19.0533   1
  -1  -7  -6 10.1892 23.5330   1
  -1  -7  -7 14.6417 29.8671   1
  -1  -7  -7 46.0613 25.6399   1
   1   7   7 74.7714 33.7807   1
  -1  -7  -8 245.267 35.7753   1
   1   7   8 218.632 43.1329   1
  -1  -7  -8 261.756 50.2285   1
   1   7   9 265.326 58.3725   1
  -1  -7  -9 273.879 55.6212   1
  -1  -7  -9 279.295 48.1089   1
   1   8 -18 90.7721 36.2388   1
   1   8 -18 167.557 32.1349   1
  -1  -8  18 114.240 24.4353   1
   1   8 -18 155.938 23.2783   1
  -1  -8  17 27.2387 17.0860   1
   1   8 -17 25.5039 27.1118   1
   1   8 -17 47.6124 19.9003   1
   1   8 -17 32.8749 15.9724   1
   1   8 -16 209.339 23.8809   1
   1   8 -16 207.117 26.3909   1
  -1  -8  16 183.194 23.3315   1
   1   8 -16 169.507 37.7349   1
   1   8 -15 899.590 44.5018   1
   1   8 -15 716.580 53.7552   1
   1   8 -15 784.808 39.3488   1
  -1  -8  15 751.111 41.0360   1
   1   8 -14 558.377 43.1560   1
   1   8 -14 550.779 31.6286   1
  -1  -8  14 547.270 34.0402   1
   1   8 -14 591.819 33.8101   1
   1   8 -13 599.128 31.5935   1
   1   8 -13 661.395 32.6927   1
   1   8 -13 588.247 40.2572   1
   1   8 -12 1185.52 50.7955   1
   1   8 -12 1139.50 38.5544   1
   1   8 -12 1162.31 42.4354   1
  -1  -8  12 1194.22 45.1156   1
   1   8 -11 84.6379 11.5394   1
   1   8 -11 59.6325 13.4344   1
   1   8 -11 72.3465 9.85016   1
  -1  -8  11 87.2537 14.8468   1
   1   8 -10 1712.66 45.7053   1
   1   8 -10 1692.72 46.5348   1
  -1  -8  10 1614.76 47.3041   1
   1   8 -10 1814.99 34.5256   1
  -1  -8   9 62.9104 11.1839   1
   1   8  -9 64.3379 9.78132   1
   1   8  -9 74.8521 5.33861   1
   1   8  -9 81.4714 8.86730   1
   1   8  -8 286.920 17.9758   1
  -1  -8   8 266.179 17.8710   1
   1   8  -7 15.9494 6.56921   1
  -1  -8   7 4.77066 6.69165   1
  -1  -8   6 3729.79 56.6814   1
   1   8  -6 3872.89 57.3608   1
  -1  -8   5 2148.50 40.2759   1
   1   8  -5 2255.28 40.5195   1
  -1  -8   4 150.871 8.16222   1
   1   8  -4 149.711 11.0481   1
  -1  -8   4 139.689 10.1481   1
   1   8  -4 143.026 9.80078   1
  -1  -8   4 143.182 10.3416   1
   1   8  -3 2333.91 34.1483   1
   1   8  -3 2164.91 48.6534   1
  -1  -8   3 2248.57 50.9394   1
  -1  -8   3 2337.34 40.8360   1
  -1  -8   3 2290.00 34.5106   1
   1   8  -2 297.738 10.4757   1
  -1  -8   2 301.727 18.7145   1
  -1  -8   2 297.903 22.7902   1
   1   8  -2 285.032 21.8486   1
  -1  -8   2 276.075 10.3288   1
   1   8  -1 1052.53 14.4800   1
  -1  -8   1 1041.52 15.1091   1
   1   8  -1 1140.14 47.8387   1
  -1  -8   1 1089.37 47.5443   1
   1   8   0 2104.66 69.8705   1
  -1  -8   0 2032.07 70.4092   1
  -1  -8  -1 226.801 27.7133   1
   1   8   1 223.743 26.8281   1
  -1  -8  -2 31.0205 19.2843   1
   1   8   2 14.0394 16.1002   1
   1   8   3 185.901 29.3268   1
  -1  -8  -3 218.710 34.5612   1
  -1  -8  -3 198.543 25.3864   1
   1   8   4 165.855 32.1322   1
  -1  -8  -4 203.956 27.8694   1
  -1  -8  -4 149.620 35.2597   1
   1   8   5 41.5842 21.5436   1
  -1  -8  -5 53.3900 19.1293   1
  -1  -8  -5 75.6790 30.9937   1
  -1  -8  -6 60.0095 24.8379   1
   1   8   6 56.6975 35.9134   1
  -1  -8  -6 64.1247 27.9605   1
  -1  -8  -7 127.323 31.1388   1
  -1  -8  -7 145.453 43.4479   1
   1   8   7 182.769 39.5915   1
  -1  -8  -8 40.2624 35.6246   1
  -1  -8  -8 31.6844 35.8940   1
   1   8   8 13.4023 40.7882   1
   1   9 -18 14.2983 16.7973   1
   1   9 -18-7.52794 18.1442   1
  -1  -9  18 16.6980 21.3403   1
  -1  -9  17 63.2809 17.1418   1
   1   9 -17 36.8658 17.4650   1
   1   9 -17 29.4598 17.9370   1
   1   9 -17 44.5813 30.5987   1
  -1  -9  16-15.8006 17.1023   1
   1   9 -16 17.0493 21.1903   1
   1   9 -16 26.5379 14.9158   1
   1   9 -16 11.7900 14.1896   1
   1   9 -15 277.620 24.9571   1
   1   9 -15 261.840 34.2265   1
   1   9 -15 228.547 21.2810   1
   1   9 -14 622.206 34.8091   1
  -1  -9  14 593.991 35.4174   1
   1   9 -14 554.081 29.7611   1
   1   9 -14 561.297 40.8240   1
   1   9 -13 14.1876 8.75427   1
  -1  -9  13-20.7685 11.7767   1
   1   9 -13-2.92258 12.6467   1
   1   9 -13-4.45972 9.40884   1
   1   9 -12 7.02282 10.5597   1
   1   9 -12 8.08469 10.8773   1
  -1  -9  12 1.00610 9.95290   1
   1   9 -12 10.5052 7.12654   1
   1   9 -11 361.343 15.0144   1
   1   9 -11 362.758 23.4551   1
   1   9 -11 335.183 21.6405   1
  -1  -9  11 327.780 23.8291   1
   1   9 -10 33.5991 3.67301   1
   1   9 -10 34.4396 9.98154   1
   1   9 -10 35.0692 5.79345   1
  -1  -9  10 34.7964 10.7568   1
   1   9  -9 8.63444 6.69273   1
  -1  -9   9 8.44459 7.32084   1
  -1  -9   8 4263.09 69.7413   1
   1   9  -8 4375.45 69.2540   1
   1   9  -7 3108.00 55.4417   1
  -1  -9   7 2925.97 54.4228   1
  -1  -9   6 347.188 17.9503   1
   1   9  -6 341.035 17.9627   1
  -1  -9   5 2749.87 46.0557   1
   1   9  -5 2823.27 46.8758   1
   1   9  -4 6.75884 5.56170   1
  -1  -9   4 12.4599 6.24317   1
  -1  -9   4 17.5548 5.09757   1
   1   9  -4 11.8034 5.04780   1
  -1  -9   4 16.7861 4.44742   1
  -1  -9   3 1184.84 32.7424   1
  -1  -9   3 1043.26 23.4632   1
   1   9  -3 1099.00 39.4667   1
   1   9  -3 1179.47 24.1413   1
  -1  -9   3 1180.30 41.5257   1
  -1  -9   2 252.889 19.9646   1
   1   9  -2 268.946 23.9207   1
  -1  -9   2 280.251 10.5362   1
   1   9  -2 297.468 10.3167   1
  -1  -9   2 244.862 23.4138   1
  -1  -9   1 12.4299 1.92187   1
  -1  -9   1 16.5857 12.7115   1
  -1  -9   1 17.7041 9.13446   1
   1   9  -1 4.19450 11.1464   1
  -1  -9   0 426.857 28.2765   1
  -1  -9   0 416.617 35.4607   1
   1   9   0 399.073 34.2534   1
  -1  -9  -1 1262.02 51.5746   1
   1   9   1 1166.35 62.3583   1
  -1  -9  -1 1057.52 59.6501   1
   1   9   2 1106.66 63.3423   1
  -1  -9  -2 1146.77 52.6263   1
  -1  -9  -2 1075.85 63.0549   1
  -1  -9  -3-1.60591 13.8534   1
   1   9   3-9.86048 22.1798   1
  -1  -9  -3 31.9973 27.5476   1
   1   9   4 1784.69 91.9969   1
  -1  -9  -4 1865.64 93.8718   1
  -1  -9  -4 1811.35 76.1200   1
   1   9   5 545.797 60.3965   1
  -1  -9  -5 458.268 55.5180   1
  -1  -9  -5 481.502 43.5279   1
  -1  -9  -6-8.31226 30.6788   1
  -1  -9  -6-7.87918 26.7630   1
   1   9   6 48.5557 29.0865   1
  -1  -9  -7 0.18108 39.7520   1
   1   9   7-42.6179 44.8571   1
  -1  -9  -7-3.73686 28.6451   1
   1  10 -18 42.7981 17.2455   1
  -1 -10  18 25.2281 19.3228   1
   1  10 -18 31.5213 19.3092   1
   1  10 -17 103.620 29.3240   1
   1  10 -17 65.3127 16.5453   1
   1  10 -17 78.5955 18.9470   1
  -1 -10  17 110.011 24.6828   1
   1  10 -16 200.488 24.5425   1
   1  10 -16 237.799 23.8710   1
   1  10 -16 239.014 33.4836   1
  -1 -10  15 22.3000 15.4311   1
   1  10 -15 14.3574 12.0333   1
   1  10 -15 6.74668 9.67138   1
   1  10 -15 15.2471 15.8121   1
  -1 -10  14 503.512 32.9894   1
   1  10 -14 451.879 30.0740   1
   1  10 -14 549.198 25.7611   1
   1  10 -14 483.827 33.8639   1
   1  10 -13 54.5156 13.1378   1
   1  10 -13 53.6288 8.73624   1
   1  10 -13 72.8197 14.7967   1
  -1 -10  13 60.2774 14.3722   1
  -1 -10  12 25.3985 10.8780   1
   1  10 -12 15.9806 8.90243   1
   1  10 -12 26.1421 5.37571   1
   1  10 -12 19.3793 7.29230   1
  -1 -10  11 863.219 37.5677   1
   1  10 -11 877.731 36.3840   1
   1  10 -10 3809.37 72.0117   1
  -1 -10  10 3901.95 74.3869   1
  -1 -10   9 959.281 35.2205   1
   1  10  -9 1009.59 35.2264   1
   1  10  -8 33.7283 8.44051   1
  -1 -10   8 31.7646 8.97658   1
   1  10  -7 4787.86 70.2367   1
  -1 -10   7 4555.50 68.8826   1
   1  10  -6 149.645 12.4355   1
  -1 -10   6 129.463 11.8915   1
   1  10  -5 2357.17 43.0132   1
  -1 -10   5 1806.58 25.5392   1
  -1 -10   5 2271.41 42.3942   1
  -1 -10   5 1933.27 25.8077   1
   1  10  -4 1308.80 29.6853   1
  -1 -10   4 1232.15 28.7002   1
  -1 -10   4 1199.21 38.3134   1
  -1 -10   4 1368.71 31.8135   1
   1  10  -4 1127.26 38.4203   1
  -1 -10   3 36.1454 12.3472   1
   1  10  -3 26.9660 4.81354   1
   1  10  -3 49.7783 11.9791   1
  -1 -10   3 26.1490 4.43647   1
  -1 -10   3 37.7153 8.71579   1
  -1 -10   2 214.672 8.68835   1
   1  10  -2 258.670 24.4924   1
  -1 -10   2 233.806 24.5940   1
   1  10  -2 229.821 8.72339   1
  -1 -10   2 253.953 20.1578   1
   1  10  -1 826.283 45.1250   1
  -1 -10   1 822.607 47.1915   1
  -1 -10   1 646.074 37.5244   1
   1  10   0 29.4645 17.2654   1
  -1 -10   0 10.8798 18.7589   1
  -1 -10   0 12.3438 13.5759   1
  -1 -10  -1 245.483 33.4967   1
  -1 -10  -1 265.992 28.6159   1
   1  10   1 296.956 32.6464   1
   1  10   2 1551.82 79.3791   1
  -1 -10  -2 1511.11 78.7793   1
  -1 -10  -2 1371.38 67.8085   1
  -1 -10  -3 723.745 59.6176   1
  -1 -10  -3 806.142 51.4059   1
   1  10   3 715.323 59.1627   1
  -1 -10  -4 0.10297 19.1234   1
   1  10   4 33.6588 26.1575   1
  -1 -10  -4-3.20731 27.6066   1
  -1 -10  -5 266.793 41.8822   1
   1  10   5 235.124 43.4648   1
  -1 -10  -5 255.641 49.9885   1
   1  10   6 32.8868 39.8770   1
  -1 -10  -6 65.8291 30.5348   1
  -1 -10  -6 104.482 50.3381   1
   1  11 -18 199.983 23.9605   1
  -1 -11  18 264.881 34.5098   1
   1  11 -18 203.951 40.8963   1
   1  11 -18 250.451 30.1168   1
   1  11 -17 1.22761 13.0980   1
   1  11 -17 7.92914 23.4413   1
  -1 -11  17 21.1260 15.2869   1
   1  11 -17 2.92031 12.1958   1
   1  11 -16 26.6622 16.7596   1
   1  11 -16 42.3306 12.0964   1
   1  11 -16 41.8427 14.1705   1
  -1 -11  16 67.0889 18.8388   1
   1  11 -15 148.741 13.9218   1
   1  11 -15 165.165 22.2519   1
   1  11 -15 137.527 19.0110   1
  -1 -11  15 140.777 21.0889   1
  -1 -11  14 78.3936 14.5413   1
   1  11 -14 77.6101 14.9108   1
   1  11 -14 76.7920 16.2566   1
   1  11 -14 68.3786 8.59262   1
  -1 -11  13 250.844 23.5851   1
   1  11 -13 250.231 22.2941   1
   1  11 -13 227.211 9.73294   1
   1  11 -13 237.536 16.0007   1
  -1 -11  12 595.849 32.4172   1
   1  11 -12 652.416 32.8638   1
  -1 -11  11 4.05471 10.1922   1
   1  11 -11-0.58911 7.69901   1
  -1 -11  10 958.348 37.0356   1
   1  11 -10 1002.70 37.8733   1
   1  11  -9 78.5600 11.8844   1
  -1 -11   9 72.2168 11.5942   1
  -1 -11   8 53.3421 10.2923   1
   1  11  -8 67.5991 11.1329   1
   1  11  -7 5.84596 6.88507   1
  -1 -11   7 10.3594 6.18632   1
   1  11  -6 145.586 12.4385   1
  -1 -11   6 117.615 11.8804   1
   1  11  -5-1.99275 5.37424   1
  -1 -11   5 4.00175 5.13954   1
  -1 -11   5 3.95589 3.12371   1
  -1 -11   5 6.05201 3.77272   1
  -1 -11   4 131.729 10.2138   1
   1  11  -4 139.283 10.2658   1
   1  11  -4 153.732 16.6058   1
  -1 -11   4 143.005 15.5714   1
  -1 -11   4 162.614 12.8127   1
  -1 -11   3 364.330 27.9576   1
   1  11  -3 396.675 27.9824   1
  -1 -11   3 399.297 23.2493   1
   1  11  -3 411.891 13.7773   1
  -1 -11   3 409.173 14.2293   1
   1  11  -2 138.393 6.51749   1
  -1 -11   2 184.288 18.7223   1
   1  11  -2 180.043 23.1249   1
  -1 -11   2 165.058 23.3580   1
   1  11  -2 149.852 6.10452   1
  -1 -11   2 127.246 6.42526   1
  -1 -11   1 73.2954 15.9560   1
   1  11  -1 80.8150 20.5463   1
  -1 -11   1 88.8407 21.5477   1
  -1 -11   0 1624.36 60.2106   1
   1  11   0 1550.93 72.1419   1
  -1 -11  -1 120.922 22.1657   1
  -1 -11  -1 101.874 25.6117   1
   1  11   1 75.3640 25.7297   1
   1  11   2 75.8025 32.5105   1
  -1 -11  -2 62.4671 26.4431   1
  -1 -11  -2 108.849 26.2621   1
  -1 -11  -3 140.518 29.4325   1
  -1 -11  -3 93.8076 37.0148   1
   1  11   3 98.6364 26.7208   1
  -1 -11  -4 85.6613 27.0531   1
  -1 -11  -4 32.9462 34.6814   1
   1  11   4 16.0516 35.3101   1
  -1 -12  17 79.2414 22.5181   1
   1  12 -17 64.4832 23.4661   1
   1  12 -17 67.2648 18.4450   1
   1  12 -17 95.5510 12.5047   1
   1  12 -16 130.651 20.8579   1
   1  12 -16 144.059 12.7320   1
   1  12 -16 146.596 22.1642   1
  -1 -12  16 149.190 22.7012   1
   1  12 -15 27.8635 9.53060   1
   1  12 -15 12.8160 5.00953   1
  -1 -12  15 30.2119 11.7312   1
   1  12 -15 15.9074 12.9290   1
  -1 -12  14 404.733 30.4597   1
   1  12 -14 366.577 27.4360   1
   1  12 -13 12.9945 10.2495   1
  -1 -12  13 5.53131 10.6058   1
   1  12 -12 56.8507 12.3233   1
  -1 -12  12 52.2173 13.4097   1
   1  12 -11 169.339 18.5581   1
  -1 -12  11 143.878 16.6378   1
  -1 -12  10 51.5606 11.9100   1
   1  12 -10 57.8095 11.9095   1
   1  12  -9 31.2992 9.86363   1
  -1 -12   9 35.2505 11.3237   1
  -1 -12   8 352.500 22.0815   1
   1  12  -8 366.563 21.5572   1
   1  12  -7 2204.43 48.7755   1
  -1 -12   7 2200.11 49.2727   1
   1  12  -6 1009.47 30.5526   1
  -1 -12   6 891.889 29.7888   1
  -1 -12   5 83.6746 9.27447   1
  -1 -12   5 64.4293 7.49406   1
  -1 -12   5 57.5335 7.71776   1
   1  12  -5 82.9844 9.71830   1
   1  12  -4 323.218 14.4179   1
  -1 -12   4 295.571 14.2720   1
   1  12  -4 314.245 24.3564   1
  -1 -12   4 286.177 22.2024   1
  -1 -12   4 323.012 19.4561   1
  -1 -12   3 57.9454 15.9756   1
   1  12  -3 38.1089 4.71680   1
  -1 -12   3 50.4987 5.62798   1
  -1 -12   3 59.5212 13.8831   1
   1  12  -3 28.9620 14.0435   1
   1  12  -2 1403.36 61.0178   1
  -1 -12   2 1455.69 50.5025   1
  -1 -12   2 1348.29 61.1742   1
  -1 -12   1 492.970 42.0732   1
   1  12  -1 400.192 38.5684   1
  -1 -12   1 445.265 31.7491   1
   1  12   0 13.9443 19.1787   1
  -1 -12   0-5.47806 17.0698   1
  -1 -12   0 16.8376 21.7332   1
  -1 -12  -1 207.567 37.8287   1
  -1 -12  -1 183.585 27.9755   1
   1  12   1 152.769 31.4180   1
   1  12   2 27.1788 27.2738   1
  -1 -12  -2 75.2774 26.4991   1
  -1 -12  -2 49.6042 34.5297   1
  -1 -12  -3 54.7739 27.6717   1
   1  12   3-27.6846 31.8463   1
  -1 -12  -3-31.1346 36.2322   1
   1  13 -17 11.6615 12.4294   1
   1  13 -17 15.4549 20.1829   1
   1  13 -17 12.7998 5.72325   1
  -1 -13  17 2.89045 15.5972   1
  -1 -13  16 489.572 36.6645   1
   1  13 -16 519.938 35.2503   1
   1  13 -15 506.798 34.4731   1
  -1 -13  15 515.590 35.5278   1
  -1 -13  14 64.3892 14.6513   1
   1  13 -14 73.3476 18.0890   1
   1  13 -13 29.0125 14.4256   1
  -1 -13  13 23.9403 13.3404   1
  -1 -13  12 8.00014 11.3152   1
   1  13 -12-5.34058 9.60909   1
   1  13 -11 47.5788 13.5547   1
  -1 -13  11 50.3139 12.2331   1
   1  13 -10 261.845 21.3771   1
  -1 -13  10 251.074 20.3664   1
   1  13  -9 409.731 25.4395   1
  -1 -13   9 414.524 24.2817   1
  -1 -13   8 45.7282 9.73159   1
   1  13  -8 36.2871 10.2290   1
   1  13  -7 1718.75 43.5877   1
  -1 -13   7 1657.13 42.6358   1
  -1 -13   6 356.266 19.5660   1
   1  13  -6 362.449 19.3279   1
  -1 -13   5 1048.59 27.8789   1
  -1 -13   5 1090.33 29.4019   1
  -1 -13   5 1003.08 28.1405   1
   1  13  -5 1143.23 29.6824   1
  -1 -13   4 1789.10 31.8655   1
  -1 -13   4 1635.66 52.1004   1
   1  13  -4 1909.20 32.9307   1
  -1 -13   4 1851.52 47.6526   1
   1  13  -3 167.048 23.1976   1
  -1 -13   3 187.079 18.7420   1
  -1 -13   3 137.907 24.0666   1
   1  13  -3 118.582 6.81866   1
   1  13  -3 159.164 6.90866   1
  -1 -13   3 152.279 7.63879   1
   1  13  -2 17.4608 20.2000   1
  -1 -13   2 19.4698 15.3633   1
  -1 -13   2 69.2329 24.2002   1
  -1 -13   1 7.73741 21.8046   1
  -1 -13   1-7.50650 16.3128   1
   1  13  -1 31.2372 21.4297   1
  -1 -13   0 123.338 23.9606   1
   1  13   0 115.544 30.1105   1
  -1 -13   0 113.197 30.5237   1
   1  13   1 22.3877 28.3927   1
  -1 -13  -1 53.7773 32.2520   1
  -1 -13  -1 32.7741 22.0459   1
  -1 -14  16 176.407 26.6075   1
   1  14 -16 162.722 26.5384   1
   1  14 -15 537.832 35.9471   1
  -1 -14  15 533.534 36.6730   1
   1  14 -14 75.6543 17.1120   1
  -1 -14  14 92.1997 19.3108   1
  -1 -14  13-22.5946 14.5428   1
   1  14 -13 2.31004 12.5054   1
   1  14 -12 12.2848 11.2861   1
  -1 -14  12 19.5153 13.1828   1
  -1 -14  11 25.7710 11.8424   1
   1  14 -11 26.3783 12.6506   1
  -1 -14  10 750.137 34.8200   1
   1  14 -10 835.354 35.0720   1
  -1 -14   9 1542.05 47.5865   1
   1  14  -9 1580.20 47.2926   1
  -1 -14   8 855.895 33.4878   1
   1  14  -8 852.298 33.6757   1
  -1 -14   7 5.41158 7.88680   1
   1  14  -7 13.2686 9.14759   1
  -1 -14   6 708.120 25.8430   1
   1  14  -6 745.200 26.4819   1
   1  14  -5 23.9343 7.53920   1
  -1 -14   5 25.6301 7.73212   1
  -1 -14   5 26.6464 7.87456   1
  -1 -14   5 15.6355 7.39076   1
  -1 -14   4 55.9875 14.8533   1
   1  14  -4 39.6424 6.10192   1
  -1 -14   4 59.6435 13.3438   1
  -1 -14   4 38.2497 6.08327   1
  -1 -14   3 121.841 18.4249   1
   1  14  -3 137.792 26.1110   1
  -1 -14   3 121.162 23.1001   1
  -1 -14   2 18.4365 17.9738   1
  -1 -14   2-10.1944 23.3430   1
   1  14  -2 37.2918 20.6568   1
  -1 -14   1 49.6003 28.8442   1
  -1 -14   1 33.1819 20.6119   1
   1  14  -1 28.3762 26.1908   1
  -1 -14   0-0.79190 24.1339   1
  -1 -14   0 54.6425 32.9606   1
  -1 -15  15-21.7908 15.1570   1
   1  15 -15 22.1716 18.3980   1
  -1 -15  14 86.8544 20.6140   1
   1  15 -14 71.3270 18.4327   1
   1  15 -13 22.3245 12.5883   1
  -1 -15  13 6.37445 13.7793   1
   1  15 -12 114.220 18.0941   1
  -1 -15  12 127.503 20.6511   1
  -1 -15  11 998.272 43.4041   1
   1  15 -11 1029.54 42.3518   1
   1  15 -10 257.136 22.7976   1
  -1 -15  10 255.877 21.7799   1
   1  15  -9 5.68433 10.0745   1
  -1 -15   9-6.12291 9.31557   1
   1  15  -8 133.177 15.4124   1
  -1 -15   8 101.406 12.6006   1
  -1 -15   7 150.576 14.7234   1
   1  15  -7 170.869 15.5257   1
   1  15  -6 3.65560 8.19778   1
  -1 -15   6 11.5593 8.47781   1
  -1 -15   5 36.2778 9.39921   1
  -1 -15   5 39.4087 7.55625   1
  -1 -15   5 46.9887 9.36749   1
   1  15  -5 63.3786 7.98428   1
  -1 -15   4 32.1196 15.5709   1
  -1 -15   4 28.7213 12.8293   1
  -1 -15   4 17.7298 4.04731   1
  -1 -15   3 12.0260 16.6484   1
  -1 -15   3-3.52279 20.8418   1
  -1 -16  13 255.730 27.8822   1
   1  16 -13 252.703 26.7676   1
   1  16 -12 82.9675 17.2368   1
  -1 -16  12 72.7937 17.9147   1
   1  16 -11 21.8575 13.3502   1
  -1 -16  11 34.6018 15.1344   1
  -1 -16  10 167.547 20.0591   1
   1  16 -10 223.833 21.0010   1
  -1 -16   9 6.91413 10.5338   1
   1  16  -9 19.1795 13.0083   1
   1  16  -8 16.7912 10.4819   1
  -1 -16   8 8.34825 10.9707   1
  -1 -16   7 151.753 15.2579   1
   1  16  -7 170.643 15.9757   1
  -1 -16   6 16.5927 9.15759   1
   1  16  -6 12.7123 6.93489   1
  -1 -16   5 0.20962 7.18441   1
  -1 -16   5-4.52395 7.69417   1
   2 -17   4 22.8942 15.8236   1
   2 -17   5 74.3466 15.6633   1
   2 -17   5 73.6391 12.4413   1
  -2  17  -5 77.9043 14.4427   1
  -2  17  -5 87.4103 14.0299   1
  -2  17  -5 70.2396 26.6774   1
   2 -17   6 20.5612 9.42068   1
  -2  17  -6 28.6211 12.6462   1
   2 -17   6 14.2248 8.94141   1
  -2  17  -6 36.9518 22.2581   1
   2 -17   7 12.7224 6.30435   1
   2 -17   7 17.3871 10.9934   1
  -2  17  -7-5.46450 14.2356   1
  -2  17  -7 17.1783 10.8716   1
  -2  17  -8 159.167 19.4629   1
  -2  17  -8 106.101 15.6787   1
   2 -17   8 184.451 18.9207   1
   2 -17   9 120.317 17.8490   1
  -2  17  -9 108.610 18.3960   1
   2 -17  10-9.94497 11.6523   1
  -2  17 -10 3.26271 12.2492   1
   2 -17  11 237.193 23.7752   1
  -2  17 -11 241.109 25.7718   1
  -2  17 -12 96.1159 20.3506   1
   2 -17  12 98.2373 18.8226   1
   2 -17  13 10.6376 14.5277   1
  -2  17 -13 40.5643 18.8780   1
   2 -17  14 6.04356 16.2204   1
  -2  17 -14 5.95900 16.0114   1
  -2  16  -2 80.8676 33.1879   1
  -2  16  -2 40.7205 5.90730   1
   2 -16   2 61.7080 22.9970   1
  -2  16  -2 46.2328 6.60921   1
  -2  16  -3 199.882 14.7371   1
   2 -16   3 209.822 27.4023   1
  -2  16  -3 221.786 14.2326   1
  -2  16  -3 249.359 38.7755   1
   2 -16   4 21.6660 8.98572   1
   2 -16   4 28.2439 13.0698   1
  -2  16  -4 26.2334 9.17869   1
  -2  16  -4 26.8191 10.3226   1
   2 -16   5 78.2749 10.6677   1
   2 -16   5 56.3861 12.8892   1
  -2  16  -5 90.6992 25.0620   1
  -2  16  -5 75.5216 13.0111   1
   2 -16   6 117.815 13.4290   1
  -2  16  -6 103.428 14.2176   1
  -2  16  -6 86.3845 23.5580   1
   2 -16   6 122.145 14.6324   1
  -2  16  -7 14.2823 12.6307   1
   2 -16   7 18.2614 9.28842   1
   2 -16   7 37.2670 8.01144   1
   2 -16   8 37.2617 6.35571   1
  -2  16  -8 76.3499 15.3080   1
   2 -16   8 51.2143 12.5061   1
  -2  16  -8 30.9987 11.4860   1
  -2  16  -9 115.957 19.1269   1
   2 -16   9 95.5457 14.9221   1
  -2  16 -10 155.003 19.0076   1
   2 -16  10 176.787 20.6861   1
  -2  16 -11 14.1575 13.1755   1
   2 -16  11-7.50166 12.2483   1
   2 -16  12 440.604 31.2336   1
  -2  16 -12 428.969 33.0918   1
   2 -16  13 382.946 30.8692   1
  -2  16 -13 379.939 30.9370   1
  -2  16 -14 126.529 21.3375   1
   2 -16  14 129.230 21.1209   1
  -2  16 -15 44.4299 18.3325   1
   2 -16  15 34.3845 18.2499   1
  -2  15   0 173.276 41.7931   1
   2 -15   0 150.180 39.4435   1
  -2  15  -1 588.940 14.6858   1
  -2  15  -1 570.942 13.3081   1
   2 -15   1 615.955 52.1197   1
  -2  15  -2 88.0126 9.22237   1
  -2  15  -2 107.671 9.81921   1
  -2  15  -2 136.408 34.2004   1
   2 -15   2 97.7233 26.4595   1
  -2  15  -3 180.498 14.5379   1
   2 -15   3 167.251 12.8217   1
  -2  15  -3 198.206 33.0706   1
  -2  15  -3 167.042 13.0364   1
   2 -15   3 96.8322 21.1650   1
  -2  15  -4 103.501 23.9790   1
  -2  15  -4 147.623 14.4034   1
  -2  15  -4 118.103 13.3421   1
   2 -15   4 112.584 17.3905   1
   2 -15   4 121.140 12.1110   1
  -2  15  -5 11.2392 9.58518   1
   2 -15   5 19.1607 9.57970   1
   2 -15   5 8.62183 7.03896   1
  -2  15  -5 12.5992 15.5030   1
  -2  15  -6 416.087 25.8979   1
  -2  15  -6 475.742 34.6893   1
   2 -15   6 406.153 21.3951   1
   2 -15   6 431.623 20.3104   1
  -2  15  -7 557.931 29.9588   1
   2 -15   7 550.706 26.5282   1
   2 -15   7 562.744 20.5331   1
  -2  15  -7 618.234 33.9393   1
  -2  15  -8 677.334 33.4522   1
  -2  15  -8 539.799 30.1332   1
   2 -15   8 639.699 19.6951   1
   2 -15   8 687.127 31.2775   1
   2 -15   9 35.2119 5.00431   1
  -2  15  -9 42.9636 9.07540   1
   2 -15   9 62.6662 12.6253   1
  -2  15 -10 167.911 20.5852   1
   2 -15  10 159.716 17.3796   1
  -2  15 -11 192.315 22.8768   1
   2 -15  11 171.868 19.4445   1
  -2  15 -12 214.551 23.1000   1
   2 -15  12 281.535 24.5150   1
  -2  15 -13 597.109 36.3416   1
   2 -15  13 527.301 34.8814   1
  -2  15 -13 434.543 20.9953   1
  -2  15 -13 469.852 21.8582   1
  -2  15 -14 278.167 27.8596   1
  -2  15 -14 190.605 17.6357   1
   2 -15  14 314.440 29.1250   1
  -2  15 -14 215.015 20.0787   1
  -2  15 -15 140.465 23.0208   1
  -2  15 -15 134.497 19.5047   1
   2 -15  15 147.609 22.8937   1
  -2  15 -15 127.971 14.5877   1
  -2  15 -16 9.79483 10.2684   1
  -2  15 -16 31.1077 19.4672   1
   2 -15  16 65.2726 21.2389   1
  -2  15 -16 24.6751 17.9840   1
   2 -14  -2 77.8666 37.6749   1
  -2  14   2 99.1556 47.9004   1
  -2  14   1 13.2866 32.9849   1
   2 -14  -1-32.7347 35.5462   1
  -2  14   0 158.797 6.28259   1
  -2  14   0 154.694 5.89332   1
   2 -14   0 228.243 39.9926   1
  -2  14   0 215.737 39.9884   1
  -2  14  -1 89.6767 28.4273   1
  -2  14  -1 110.324 8.98519   1
   2 -14   1 117.089 29.8638   1
  -2  14  -1 92.6204 8.27429   1
  -2  14  -2 253.918 15.2039   1
   2 -14   2 267.176 32.4435   1
  -2  14  -2 277.606 38.3269   1
  -2  14  -2 262.722 14.4698   1
   2 -14   3 15.1250 11.9826   1
  -2  14  -3 5.39322 20.3008   1
  -2  14  -3 13.0643 7.11228   1
   2 -14   3 15.6908 6.68995   1
  -2  14  -3 3.83607 6.57391   1
   2 -14   4 36.9575 8.00649   1
  -2  14  -4 25.6029 8.24332   1
  -2  14  -4 26.2098 20.6974   1
   2 -14   4 32.6508 12.0047   1
  -2  14  -5 777.429 44.8140   1
   2 -14   5 731.325 27.3001   1
   2 -14   5 788.203 29.5277   1
  -2  14  -5 776.386 30.7542   1
   2 -14   6 535.404 24.6152   1
   2 -14   6 547.219 21.7769   1
  -2  14  -6 533.448 27.3609   1
  -2  14  -6 588.004 34.5743   1
  -2  14  -7 322.775 25.7560   1
   2 -14   7 365.306 21.8334   1
   2 -14   7 334.980 16.4821   1
  -2  14  -7 403.401 24.8166   1
  -2  14  -8 34.9848 12.2608   1
   2 -14   8 27.8239 9.14675   1
   2 -14   8 27.1378 6.08820   1
  -2  14  -8 33.5685 11.2194   1
   2 -14   9 27.8132 5.31917   1
   2 -14   9 47.2055 10.9489   1
  -2  14  -9 52.9416 11.3494   1
  -2  14 -10-9.05738 6.82283   1
  -2  14 -10 4.37922 11.3244   1
   2 -14  10 0.82601 9.34111   1
  -2  14 -10 7.95698 7.60019   1
  -2  14 -11 1077.85 35.0285   1
  -2  14 -11 1312.83 49.0690   1
  -2  14 -11 1196.92 37.2563   1
   2 -14  11 1227.75 46.1267   1
  -2  14 -12 464.179 26.5065   1
  -2  14 -12 493.176 32.8582   1
   2 -14  12 481.128 30.9596   1
  -2  14 -12 470.027 25.7610   1
  -2  14 -13 128.932 18.0947   1
  -2  14 -13 165.647 20.6898   1
  -2  14 -13 167.621 16.0782   1
   2 -14  13 148.284 19.9152   1
  -2  14 -14 177.900 24.0034   1
  -2  14 -14 195.080 23.9292   1
   2 -14  14 172.896 22.0633   1
  -2  14 -14 168.536 15.1708   1
   2 -14  15 37.5098 16.2631   1
  -2  14 -15 1.18252 8.32274   1
  -2  14 -15 17.5715 14.7992   1
  -2  14 -15 26.7677 19.6824   1
  -2  14 -16 2.01624 9.58005   1
  -2  14 -16 16.2441 21.1935   1
   2 -14  16 37.0089 16.7735   1
  -2  14 -16-7.13810 15.1039   1
  -2  14 -17 79.9555 20.1401   1
  -2  14 -17 111.253 16.4733   1
   2 -14  17 138.585 24.6043   1
  -2  14 -17 101.959 30.3930   1
   2 -13  -4 33.1422 46.2941   1
   2 -13  -3 265.545 50.8842   1
  -2  13   3 380.756 54.6208   1
   2 -13  -2 5.73589 29.0713   1
  -2  13   2 18.5849 33.0440   1
  -2  13   1-13.1554 27.4596   1
   2 -13  -1-19.8487 24.2527   1
  -2  13   0 953.721 65.5366   1
  -2  13   0 934.223 21.3564   1
  -2  13   0 867.412 18.7727   1
   2 -13   0 966.853 62.2302   1
  -2  13  -1 983.930 24.3366   1
  -2  13  -1 1024.21 64.8343   1
  -2  13  -1 988.955 26.2993   1
   2 -13   1 995.698 57.9726   1
   2 -13   2 20.4486 14.0487   1
  -2  13  -2 8.91381 5.91354   1
  -2  13  -2-4.01737 17.1762   1
  -2  13  -2 10.0047 6.37025   1
   2 -13   2 2.58466 5.64653   1
   2 -13   3 29.8011 6.73145   1
  -2  13  -3 61.1473 21.4516   1
   2 -13   3 31.2914 15.0148   1
  -2  13  -3 52.4578 6.46791   1
  -2  13  -3 24.3494 7.96645   1
   2 -13   4 483.022 20.7151   1
   2 -13   4 464.058 26.0173   1
  -2  13  -4 486.117 38.0524   1
  -2  13  -4 516.217 24.4801   1
  -2  13  -5 79.7199 11.4070   1
  -2  13  -5 89.7338 17.3825   1
   2 -13   5 71.4580 9.63917   1
   2 -13   5 84.6160 10.9819   1
   2 -13   6 111.834 10.6342   1
  -2  13  -6 132.087 13.8989   1
   2 -13   6 145.386 13.6594   1
  -2  13  -6 142.385 19.5728   1
  -2  13  -7 449.499 28.9346   1
   2 -13   7 435.245 17.7752   1
  -2  13  -7 444.534 24.7786   1
   2 -13   7 445.311 22.9271   1
  -2  13  -8 1183.84 41.0667   1
   2 -13   8 1134.19 38.6554   1
   2 -13   8 1170.15 28.6759   1
  -2  13  -8 1186.24 41.8559   1
  -2  13  -9 326.144 23.4591   1
  -2  13  -9 258.593 20.3362   1
   2 -13   9 295.462 20.8626   1
   2 -13   9 290.759 15.7732   1
  -2  13 -10 269.036 22.8049   1
  -2  13 -10 280.252 19.9890   1
  -2  13 -10 294.260 21.0401   1
   2 -13  10 266.809 21.6100   1
  -2  13 -11 375.929 26.4635   1
  -2  13 -11 358.155 22.6537   1
   2 -13  11 325.946 23.9919   1
  -2  13 -11 337.496 23.4939   1
  -2  13 -12 1474.02 53.8397   1
  -2  13 -12 1406.15 39.8176   1
  -2  13 -12 1577.78 51.1834   1
   2 -13  12 1564.73 53.0101   1
  -2  13 -13 63.2224 14.4653   1
   2 -13  13 74.6872 14.8051   1
  -2  13 -13 82.9231 10.8331   1
  -2  13 -13 83.4556 17.9862   1
  -2  13 -14 96.2782 19.2695   1
  -2  13 -14 88.7444 22.3342   1
   2 -13  14 119.063 20.5800   1
  -2  13 -14 107.557 12.9816   1
  -2  13 -15 66.2950 22.3226   1
  -2  13 -15 75.4147 19.0055   1
  -2  13 -15 66.4793 12.7446   1
   2 -13  15 52.6292 17.8629   1
   2 -13  16 469.902 36.6330   1
  -2  13 -16 446.258 41.6216   1
  -2  13 -16 482.706 27.2424   1
  -2  13 -16 475.106 35.3573   1
  -2  13 -17 133.391 35.4908   1
  -2  13 -17 98.6677 16.7570   1
  -2  13 -17 94.3592 21.4258   1
  -2  12   5 25.8680 43.6287   1
   2 -12  -5 162.182 49.5457   1
  -2  12   4-23.8254 40.0314   1
   2 -12  -4 8.65267 31.8124   1
   2 -12  -3 160.062 38.1916   1
  -2  12   3 154.753 42.0878   1
   2 -12  -2 33.2018 26.5750   1
  -2  12   2 6.08595 26.0703   1
  -2  12   1 415.906 12.2193   1
   2 -12  -1 342.118 41.8265   1
  -2  12   1 445.385 46.6972   1
  -2  12   1 432.245 14.0414   1
   2 -12   0 299.322 36.0229   1
  -2  12   0 262.698 13.6122   1
  -2  12   0 359.963 41.3519   1
  -2  12   0 281.585 12.8458   1
   2 -12   1 3494.62 101.215   1
  -2  12  -1 3715.43 113.354   1
  -2  12  -1 3604.18 48.1980   1
  -2  12  -1 3590.58 50.6677   1
  -2  12  -2 589.412 21.8920   1
   2 -12   2 652.258 41.4589   1
   2 -12   2 584.564 20.1489   1
  -2  12  -2 568.566 44.8594   1
  -2  12  -2 605.262 22.5721   1
   2 -12   3 151.896 11.4972   1
   2 -12   3 139.316 19.3241   1
  -2  12  -3 163.055 25.9625   1
  -2  12  -3 138.077 12.5578   1
   2 -12   4 1542.20 45.2565   1
  -2  12  -4 1590.91 60.4288   1
   2 -12   4 1627.70 36.8742   1
  -2  12  -4 1595.06 40.4167   1
  -2  12  -5 379.653 21.6393   1
   2 -12   5 351.557 18.7447   1
  -2  12  -5 348.977 28.3322   1
   2 -12   5 368.719 18.6859   1
  -2  12  -6-8.30469 9.70794   1
   2 -12   6 9.12588 5.09688   1
   2 -12   6 12.2721 7.90167   1
  -2  12  -6 5.27228 7.40642   1
   2 -12   7 404.467 22.1421   1
   2 -12   7 479.473 18.1975   1
  -2  12  -7 391.600 26.9871   1
  -2  12  -7 443.639 24.0964   1
   2 -12   8 1141.84 30.0315   1
  -2  12  -8 1185.79 42.4835   1
  -2  12  -8 1150.77 41.1927   1
   2 -12   8 1131.97 37.2791   1
   2 -12   9 13.7712 6.49249   1
   2 -12   9-6.54755 9.08178   1
  -2  12  -9 13.3055 10.1877   1
  -2  12  -9 12.4119 8.16256   1
  -2  12  -9-5.36601 9.43992   1
  -2  12 -10 1529.99 47.3970   1
  -2  12 -10 1266.64 38.4842   1
   2 -12  10 1317.91 43.8041   1
  -2  12 -10 1437.59 48.4149   1
  -2  12 -11 309.996 23.9622   1
  -2  12 -11 306.877 24.6845   1
   2 -12  11 265.998 22.0318   1
  -2  12 -11 279.827 17.2887   1
   2 -12  12 182.502 20.4816   1
  -2  12 -12 194.753 21.2780   1
  -2  12 -12 194.848 14.4361   1
  -2  12 -12 211.069 25.1388   1
  -2  12 -13 81.0225 17.4532   1
  -2  12 -13 65.3142 10.3491   1
   2 -12  13 70.4071 13.7005   1
  -2  12 -13 100.445 18.5461   1
  -2  12 -14 612.349 28.1763   1
  -2  12 -14 743.036 40.6153   1
   2 -12  14 678.818 37.8130   1
  -2  12 -14 676.416 45.0372   1
  -2  12 -15 685.703 41.0216   1
  -2  12 -15 709.082 50.1990   1
   2 -12  15 696.279 40.7013   1
  -2  12 -15 672.640 31.3411   1
  -2  12 -16 16.8350 16.0103   1
  -2  12 -16 24.4396 12.6176   1
  -2  12 -16 27.4135 22.5380   1
   2 -12  17 121.208 20.5542   1
  -2  12 -17 124.770 19.5615   1
  -2  12 -17 130.808 35.8901   1
  -2  12 -17 82.5245 20.3103   1
   2 -11  -6 9.85119 36.1513   1
  -2  11   6 98.9265 47.8057   1
   2 -11  -5 127.941 43.1214   1
  -2  11   5 76.9390 40.5426   1
  -2  11   4 856.565 74.2616   1
   2 -11  -4 680.440 62.0749   1
  -2  11   3 7.22921 2.23062   1
  -2  11   3-7.83156 26.0217   1
  -2  11   3 2.28727 2.07390   1
   2 -11  -3 29.5127 27.1195   1
   2 -11  -2 24.4213 20.9246   1
  -2  11   2 20.0318 4.23436   1
  -2  11   2 48.7007 27.2768   1
  -2  11   2 20.1928 3.75851   1
  -2  11   1 7.74639 3.98791   1
  -2  11   1-14.0264 22.5415   1
  -2  11   1 8.87315 4.41652   1
   2 -11  -1-26.2278 23.9143   1
  -2  11   0 3176.21 42.8931   1
  -2  11   0 2954.48 40.8731   1
  -2  11   0 3176.03 105.465   1
   2 -11   0 3107.49 100.382   1
   2 -11   1 7.73032 15.5606   1
   2 -11   1 4.76436 4.66963   1
  -2  11  -1-2.06763 5.18339   1
  -2  11  -1-2.13981 18.2816   1
  -2  11  -1-0.26149 5.27156   1
   2 -11   2 2149.89 37.4067   1
   2 -11   2 2128.83 69.7251   1
  -2  11  -2 2124.90 75.8380   1
  -2  11  -2 2091.90 40.9895   1
  -2  11  -2 2109.35 40.7307   1
   2 -11   3 1977.07 57.3522   1
   2 -11   3 1856.23 37.0163   1
  -2  11  -3 1882.63 68.0792   1
  -2  11  -3 1997.69 41.8898   1
   2 -11   4 759.722 29.2658   1
   2 -11   4 710.677 24.2839   1
  -2  11  -4 792.154 41.2035   1
  -2  11  -4 757.585 27.5230   1
  -2  11  -5 1247.68 47.7708   1
  -2  11  -5 1141.37 34.9079   1
   2 -11   5 1148.04 30.8725   1
   2 -11   5 1073.88 31.5201   1
   2 -11   6 138.259 13.4384   1
  -2  11  -6 146.564 17.6567   1
   2 -11   6 148.131 10.9059   1
  -2  11  -6 162.016 14.9916   1
  -2  11  -7 4.15085 6.57863   1
   2 -11   7 8.57663 5.73306   1
  -2  11  -7 6.86504 8.38511   1
   2 -11   7 13.6291 5.84921   1
   2 -11   8 1215.03 31.4476   1
  -2  11  -8 1103.76 38.4897   1
   2 -11   8 1111.88 36.9188   1
  -2  11  -8 1122.83 39.0623   1
  -2  11  -9 111.186 12.9655   1
   2 -11   9 123.748 12.3363   1
  -2  11  -9 113.943 14.4217   1
   2 -11   9 116.292 13.9611   1
  -2  11  -9 167.428 18.2274   1
  -2  11 -10 287.793 16.7419   1
  -2  11 -10 307.028 22.1414   1
   2 -11  10 251.245 20.5147   1
  -2  11 -10 301.307 23.5618   1
  -2  11 -11 1632.93 56.9637   1
  -2  11 -11 1632.86 38.3159   1
  -2  11 -11 1664.09 52.9326   1
   2 -11  11 1528.66 48.7089   1
   2 -11  12 905.821 39.8711   1
  -2  11 -12 931.381 41.1436   1
  -2  11 -12 995.367 49.2467   1
  -2  11 -12 962.872 31.5802   1
  -2  11 -13 1031.33 54.2659   1
  -2  11 -13 927.682 43.4860   1
  -2  11 -13 939.860 34.7781   1
   2 -11  13 934.189 41.8004   1
  -2  11 -14 37.4735 14.4310   1
  -2  11 -14 13.1761 17.4915   1
  -2  11 -14 19.2830 9.93529   1
   2 -11  15 971.027 46.1666   1
  -2  11 -15 930.551 40.0252   1
  -2  11 -15 919.699 44.4383   1
  -2  11 -15 919.956 59.4234   1
  -2  11 -16 74.5914 18.8403   1
   2 -11  16 109.112 21.7263   1
  -2  11 -16 40.4741 24.1978   1
  -2  11 -16 81.2853 16.3368   1
  -2  11 -17 321.865 31.0463   1
  -2  11 -17 347.941 46.0132   1
  -2  11 -17 333.675 29.6108   1
   2 -11  17 330.735 33.0080   1
  -2  11 -18 238.024 50.0304   1
  -2  10   7 30.9745 46.6413   1
   2 -10  -7-27.8031 38.7346   1
   2 -10  -6 472.698 60.7445   1
  -2  10   6 548.356 65.3886   1
  -2  10   5 333.438 9.68988   1
  -2  10   5 319.062 9.51828   1
   2 -10  -4-0.55758 25.6609   1
  -2  10   4 22.8183 3.61747   1
  -2  10   4 33.8758 4.28340   1
  -2  10   3 322.554 43.9357   1
  -2  10   3 279.902 10.4083   1
   2 -10  -3 353.664 42.5459   1
  -2  10   3 282.991 11.3148   1
  -2  10   2 346.237 12.8768   1
   2 -10  -2 352.645 40.0861   1
  -2  10   2 379.339 42.1159   1
  -2  10   2 331.018 12.0093   1
  -2  10   1 48.2669 19.3751   1
   2 -10  -1 79.1013 23.4605   1
  -2  10   1 54.9439 6.31887   1
  -2  10   1 51.9925 6.57295   1
   2 -10   0 1612.14 68.2586   1
  -2  10   0 1872.94 76.4606   1
  -2  10   0 1695.20 32.1047   1
  -2  10   0 1765.60 32.7679   1
  -2  10  -1 13.0372 14.9814   1
  -2  10  -1 10.2130 4.69759   1
   2 -10   1-4.97063 14.8281   1
  -2  10  -1 19.4166 5.42081   1
   2 -10   1 30.3740 5.91243   1
   2 -10   2 1560.44 55.9668   1
  -2  10  -2 1507.66 33.6882   1
  -2  10  -2 1506.54 61.3514   1
   2 -10   2 1584.57 31.5752   1
  -2  10  -3 948.287 45.1093   1
   2 -10   3 838.321 34.5619   1
   2 -10   3 846.595 24.6252   1
  -2  10  -3 846.003 26.7087   1
  -2  10  -4 610.014 34.7331   1
   2 -10   4 565.533 23.6964   1
   2 -10   4 561.909 21.3524   1
  -2  10  -4 559.479 23.2457   1
   2 -10   5-4.67194 5.10727   1
  -2  10  -5-6.80844 8.44209   1
   2 -10   5 4.38389 5.18799   1
  -2  10  -5 8.49080 6.83920   1
   2 -10   6 1193.69 33.6855   1
  -2  10  -6 1187.11 36.3818   1
   2 -10   6 1288.91 29.8455   1
  -2  10  -6 1270.41 43.7669   1
   2 -10   7 1195.06 30.1882   1
   2 -10   7 1043.68 33.3268   1
  -2  10  -7 1165.29 37.3364   1
  -2  10  -7 1128.02 38.3376   1
  -2  10  -8 1338.68 41.5556   1
   2 -10   8 1361.46 39.6868   1
  -2  10  -8 1241.67 34.5480   1
   2 -10   8 1398.10 35.8081   1
  -2  10  -9 829.410 36.7915   1
   2 -10   9 758.720 28.6578   1
  -2  10  -9 747.434 25.0284   1
   2 -10   9 775.966 31.6629   1
  -2  10  -9 786.205 33.5685   1
  -2  10 -10 2432.22 61.1627   1
   2 -10  10 2439.46 57.3702   1
  -2  10 -10 2437.45 46.4939   1
  -2  10 -10 2583.11 67.8894   1
   2 -10  11 100.243 15.0493   1
  -2  10 -11 130.324 19.5270   1
  -2  10 -11 104.875 11.7877   1
  -2  10 -11 85.0284 14.8325   1
   2 -10  12 1110.93 43.0394   1
  -2  10 -12 1166.53 45.2532   1
  -2  10 -12 1207.41 56.0394   1
  -2  10 -12 1121.48 37.2177   1
  -2  10 -13 319.101 22.0483   1
  -2  10 -13 273.913 24.5924   1
  -2  10 -13 310.098 32.8407   1
  -2  10 -14 201.998 20.3166   1
  -2  10 -14 179.267 22.1063   1
   2 -10  14 201.455 22.2898   1
  -2  10 -14 233.749 35.1210   1
   2 -10  15 84.7029 18.0733   1
  -2  10 -15 104.445 19.8489   1
  -2  10 -15 82.8676 16.0950   1
  -2  10 -15 91.5134 28.2023   1
   2 -10  16 116.256 18.7265   1
  -2  10 -16 135.596 21.2580   1
  -2  10 -16 94.5117 30.0812   1
  -2  10 -16 99.6095 19.0529   1
  -2  10 -17 33.6464 16.7440   1
  -2  10 -17 46.3502 17.6130   1
   2 -10  17 51.5099 22.0141   1
  -2  10 -17 55.4418 30.5025   1
  -2  10 -18 167.741 29.7098   1
  -2  10 -18 98.4267 39.7234   1
   2 -10  18 155.286 27.4779   1
  -2  10 -18 163.682 28.2745   1
   2  -9  -9 125.919 55.0472   1
  -2   9   9 67.2819 6.03332   1
  -2   9   8 195.767 10.2537   1
   2  -9  -8 263.578 53.1111   1
  -2   9   8 188.539 9.28032   1
  -2   9   7 11.9879 4.72860   1
  -2   9   7 14.8945 4.23913   1
   2  -9  -7 23.9596 37.0774   1
  -2   9   7-6.03016 35.9350   1
  -2   9   6 59.3491 34.4630   1
   2  -9  -6 41.4689 33.9431   1
  -2   9   6 56.1321 5.94068   1
  -2   9   6 54.1829 5.96254   1
  -2   9   5 24.6287 5.04550   1
   2  -9  -5 48.7587 27.2922   1
  -2   9   5 61.0402 30.7021   1
  -2   9   5 20.4247 4.84371   1
  -2   9   4 246.641 41.2189   1
  -2   9   4 186.095 9.72230   1
   2  -9  -4 187.911 33.1403   1
  -2   9   4 170.486 9.84264   1
  -2   9   3 20.6901 4.48498   1
  -2   9   3 17.6657 3.86476   1
   2  -9  -3 30.4462 21.0973   1
  -2   9   3 25.9668 22.7348   1
  -2   9   2 291.194 12.3698   1
   2  -9  -2 305.029 34.0352   1
  -2   9   2 307.760 37.3372   1
  -2   9   2 325.527 11.9080   1
  -2   9   1 1478.30 27.9501   1
   2  -9  -1 1442.34 67.0321   1
  -2   9   1 1489.29 27.4340   1
  -2   9   1 1608.48 73.0212   1
  -2   9   0 2.37187 3.65022   1
  -2   9   0 0.54227 3.81303   1
   2  -9   0 13.1186 14.2834   1
  -2   9   0 21.3951 17.2538   1
  -2   9  -1 5976.63 62.7739   1
   2  -9   1 5663.94 112.235   1
  -2   9  -1 6192.26 124.369   1
  -2   9  -1 5773.29 61.6062   1
   2  -9   1 5963.14 57.2622   1
   2  -9   2 5.38881 3.46029   1
   2  -9   2 12.5633 10.9662   1
  -2   9  -2 7.82010 4.85150   1
  -2   9  -2 2.35802 10.5216   1
   2  -9   3 334.495 20.2471   1
  -2   9  -3 391.978 28.1899   1
   2  -9   3 338.936 15.1245   1
  -2   9  -3 347.670 16.7325   1
  -2   9  -4 2722.85 67.6225   1
   2  -9   4 2714.55 45.5939   1
  -2   9  -4 2733.68 48.0983   1
   2  -9   4 2648.39 44.9052   1
   2  -9   5 837.546 23.5140   1
  -2   9  -5 897.948 28.8543   1
  -2   9  -5 816.321 35.5076   1
   2  -9   5 824.287 26.3345   1
   2  -9   6 574.435 23.2370   1
  -2   9  -6 631.229 28.1194   1
   2  -9   6 728.736 22.0802   1
  -2   9  -6 637.211 25.7865   1
  -2   9  -7 169.129 14.9044   1
  -2   9  -7 149.909 12.1560   1
   2  -9   7 164.021 13.8978   1
   2  -9   7 161.033 12.0793   1
   2  -9   8 2518.96 53.2607   1
  -2   9  -8 2673.94 44.8850   1
   2  -9   8 2628.36 51.0072   1
  -2   9  -8 2483.13 55.3587   1
  -2   9  -9 803.143 25.9467   1
  -2   9  -9 841.168 38.1519   1
   2  -9   9 732.713 30.4028   1
   2  -9   9 781.229 30.6632   1
  -2   9  -9 786.307 32.6539   1
   2  -9  10 3085.43 64.5978   1
  -2   9 -10 3341.02 57.0219   1
  -2   9 -10 3252.76 81.5680   1
  -2   9 -10 3057.07 67.0884   1
  -2   9 -11 1961.50 55.5597   1
  -2   9 -11 2172.79 72.6944   1
  -2   9 -11 2132.93 51.1415   1
  -2   9 -12 597.433 31.9121   1
   2  -9  12 537.952 30.3544   1
  -2   9 -12 586.585 42.0938   1
  -2   9 -12 546.254 29.1964   1
   2  -9  13 8.62772 11.9822   1
  -2   9 -13 33.9357 12.4460   1
  -2   9 -13 20.5374 11.9492   1
  -2   9 -13 6.79098 19.5602   1
   2  -9  14 31.6232 14.5364   1
  -2   9 -14 1.54526 10.8472   1
  -2   9 -14 14.8073 9.79234   1
  -2   9 -14 26.9998 23.0836   1
  -2   9 -15 74.4874 17.1864   1
  -2   9 -15 65.3594 14.6859   1
  -2   9 -15 64.4894 24.0257   1
   2  -9  15 72.8590 17.5325   1
  -2   9 -16 252.727 26.4561   1
   2  -9  16 250.030 26.2194   1
  -2   9 -16 275.101 28.4853   1
  -2   9 -16 185.367 35.8258   1
   2  -9  17 140.267 23.6089   1
  -2   9 -17 129.303 40.6453   1
  -2   9 -17 154.457 23.9886   1
  -2   9 -17 145.284 27.3878   1
  -2   9 -18 183.562 53.3135   1
  -2   8  10 156.023 12.1422   1
  -2   8  10 91.9188 9.80801   1
   2  -8 -10 124.984 52.9607   1
  -2   8   9 39.9135 33.1218   1
  -2   8   9 41.4122 6.74623   1
   2  -8  -9 52.4510 30.6144   1
  -2   8   9 46.8458 8.86672   1
  -2   8   8 9.96303 5.31678   1
   2  -8  -8-7.20286 28.5333   1
  -2   8   8 6.32319 31.3388   1
  -2   8   8 8.95010 5.62217   1
  -2   8   7 109.312 8.88875   1
   2  -8  -7 109.390 34.8136   1
  -2   8   7 108.270 35.8861   1
  -2   8   7 133.414 10.5105   1
   2  -8  -6 294.819 41.7778   1
  -2   8   6 311.393 14.3370   1
  -2   8   6 388.479 51.0262   1
  -2   8   6 299.395 13.0202   1
  -2   8   5 52.2834 6.23359   1
   2  -8  -5 43.4263 25.7684   1
  -2   8   5 59.0539 25.0492   1
  -2   8   5 51.9732 6.92312   1
   2  -8  -4 710.108 55.4159   1
  -2   8   4 668.678 18.0546   1
  -2   8   4 759.222 19.2688   1
  -2   8   4 727.956 60.2541   1
  -2   8   3 116.526 8.17118   1
   2  -8  -3 135.450 26.3747   1
  -2   8   3 131.367 8.26602   1
  -2   8   3 123.863 27.8164   1
  -2   8   2 486.004 14.8194   1
  -2   8   2 447.266 15.1803   1
  -2   8   2 502.750 42.3028   1
   2  -8  -2 472.302 40.6395   1
   2  -8  -1 57.1485 17.0225   1
  -2   8   1 38.7543 5.77551   1
  -2   8   1 38.7610 13.5518   1
  -2   8   1 32.0330 4.85594   1
   2  -8   0 2689.54 79.3057   1
  -2   8   0 2645.74 37.6624   1
   2  -8   0 2647.93 36.9569   1
  -2   8   0 2547.01 81.1383   1
  -2   8   0 2546.89 37.6274   1
   2  -8   1 225.417 11.0265   1
  -2   8  -1 284.793 13.3893   1
   2  -8   1 176.338 20.5911   1
  -2   8  -1 179.625 10.9274   1
  -2   8  -1 193.628 22.1908   1
   2  -8   2 4121.45 48.3600   1
   2  -8   2 4442.92 82.2103   1
  -2   8  -2 4197.77 52.4153   1
   2  -8   3 8458.12 73.7619   1
   2  -8   3 8695.12 91.1251   1
  -2   8  -3 8886.66 122.183   1
  -2   8  -3 8476.12 78.0077   1
  -2   8  -4 1026.26 38.5916   1
   2  -8   4 981.251 25.8273   1
  -2   8  -4 981.277 28.1118   1
   2  -8   4 981.624 26.7923   1
  -2   8  -5 2940.37 50.9431   1
   2  -8   5 3026.36 43.2141   1
   2  -8   5 2796.95 46.5913   1
  -2   8  -5 2721.30 55.1240   1
  -2   8  -6 3622.10 53.0034   1
   2  -8   6 4123.25 54.5663   1
   2  -8   6 3782.56 57.6352   1
  -2   8  -6 3873.66 61.8914   1
  -2   8  -7 1421.66 39.4414   1
  -2   8  -7 1491.24 32.2645   1
   2  -8   7 1355.29 36.7567   1
   2  -8   7 1445.35 36.4510   1
  -2   8  -8 1976.42 48.3776   1
   2  -8   8 1958.42 46.4428   1
  -2   8  -8 1972.63 39.8166   1
   2  -8   8 1882.49 45.5784   1
  -2   8  -8 2159.90 59.3198   1
  -2   8  -9 450.414 30.7435   1
  -2   8  -9 440.032 23.8605   1
  -2   8  -9 458.967 21.1603   1
   2  -8   9 406.095 22.8254   1
  -2   8 -10 710.893 40.1470   1
  -2   8 -10 733.775 29.5585   1
  -2   8 -10 668.267 31.2024   1
  -2   8 -11 2297.67 58.7518   1
  -2   8 -11 2419.52 58.7934   1
   2  -8  11 2210.98 56.5471   1
  -2   8 -11 2277.63 78.7555   1
   2  -8  12 97.4938 14.2708   1
  -2   8 -12 75.0005 12.3764   1
  -2   8 -12 109.773 21.9935   1
  -2   8 -12 113.008 17.6355   1
  -2   8 -13 528.291 33.3897   1
   2  -8  13 531.284 31.1705   1
  -2   8 -13 550.185 31.2838   1
  -2   8 -13 583.641 46.9023   1
  -2   8 -14 92.5621 17.7118   1
  -2   8 -14 97.8864 18.1385   1
   2  -8  14 69.9106 15.9165   1
  -2   8 -14 99.9180 29.8724   1
  -2   8 -15 183.491 25.7107   1
  -2   8 -15 165.038 32.9649   1
  -2   8 -15 178.935 21.4459   1
   2  -8  15 163.934 21.8893   1
  -2   8 -16 65.1875 34.0870   1
  -2   8 -16 48.8636 16.5243   1
   2  -8  16 57.9912 16.1396   1
  -2   8 -16 37.0967 17.1452   1
   2  -8  17 114.010 23.1831   1
  -2   8 -17 77.9275 25.2764   1
  -2   8 -17 134.822 43.9224   1
  -2   8 -17 92.0666 18.8929   1
   2  -7 -11 166.313 57.5079   1
  -2   7  10-32.7836 45.2914   1
   2  -7 -10 14.0999 8.12773   1
   2  -7 -10-16.3571 42.2942   1
  -2   7  10 8.26606 7.33903   1
  -2   7  10 2.97670 8.37544   1
  -2   7   9 409.101 19.8294   1
  -2   7   9 520.878 70.0329   1
  -2   7   9 409.439 18.0894   1
   2  -7  -9 369.026 19.0031   1
   2  -7  -9 418.325 57.9815   1
   2  -7  -8 435.749 52.4459   1
  -2   7   8 562.437 61.7546   1
   2  -7  -8 473.115 20.9046   1
  -2   7   8 532.799 19.3822   1
  -2   7   8 543.140 21.5629   1
  -2   7   7 8.72375 5.48418   1
   2  -7  -7-4.70484 5.89427   1
  -2   7   7-0.33660 5.91975   1
   2  -7  -7-18.8566 22.9381   1
  -2   7   7 19.1520 23.9849   1
  -2   7   6 2604.08 40.9408   1
   2  -7  -6 2585.26 42.5466   1
  -2   7   6 2571.73 113.102   1
   2  -7  -6 2379.87 103.204   1
  -2   7   6 2359.85 37.0831   1
  -2   7   5 1442.76 29.1992   1
  -2   7   5 1437.85 26.9509   1
  -2   7   5 1567.84 80.5839   1
   2  -7  -5 1302.43 30.5840   1
   2  -7  -5 1331.02 74.8888   1
  -2   7   4 551.284 17.1263   1
  -2   7   4 538.273 46.6401   1
  -2   7   4 520.329 15.9918   1
   2  -7  -4 470.995 42.6646   1
  -2   7   3 1624.12 73.7104   1
   2  -7  -3 1570.77 70.0675   1
  -2   7   3 1622.44 27.5418   1
  -2   7   3 1592.36 27.2681   1
  -2   7   2 393.636 35.8208   1
   2  -7  -2 471.396 36.1576   1
  -2   7   2 403.736 13.9052   1
  -2   7   2 433.094 14.0359   1
  -2   7   1 76.3941 6.79920   1
  -2   7   1 90.7846 21.5644   1
  -2   7   1 80.2131 6.88299   1
   2  -7  -1 97.0064 18.0245   1
  -2   7   0 9132.16 67.3771   1
  -2   7   0 9491.16 71.3621   1
   2  -7   0 9139.04 65.5503   1
   2  -7   0 9756.73 142.676   1
  -2   7   0 9575.30 146.714   1
   2  -7   1 2278.76 62.0150   1
  -2   7  -1 2274.18 66.1149   1
  -2   7  -1 2252.43 34.6728   1
   2  -7   1 2308.46 33.4103   1
  -2   7  -2 805.602 37.6622   1
   2  -7   2 749.268 19.7815   1
  -2   7  -2 823.356 22.3622   1
   2  -7   2 776.380 30.0625   1
  -2   7  -3 97.2492 12.8697   1
   2  -7   3 78.2371 7.35203   1
  -2   7  -3 77.1687 8.09878   1
   2  -7   3 84.1324 7.76243   1
  -2   7  -4 2948.96 55.7673   1
  -2   7  -4 3018.27 47.3518   1
   2  -7   4 3054.79 42.0040   1
   2  -7   4 2942.76 44.1884   1
   2  -7   5 2830.74 43.2233   1
  -2   7  -5 2786.41 44.7394   1
   2  -7   5 2494.86 43.3941   1
  -2   7  -5 2553.06 45.9481   1
   2  -7   6 1528.33 36.2136   1
   2  -7   6 1780.14 37.7848   1
  -2   7  -6 1689.19 32.8350   1
  -2   7  -6 1603.79 38.8237   1
  -2   7  -7 1112.66 42.5074   1
  -2   7  -7 990.720 27.1410   1
   2  -7   7 945.384 31.9336   1
   2  -7   7 972.612 30.3487   1
  -2   7  -7 979.153 31.9576   1
  -2   7  -8 456.009 21.2400   1
   2  -7   8 468.085 24.0731   1
  -2   7  -8 494.864 31.1054   1
  -2   7  -8 460.711 23.0894   1
  -2   7  -9 5123.51 77.1754   1
  -2   7  -9 5221.66 103.919   1
   2  -7   9 5035.24 76.3156   1
  -2   7  -9 4988.71 78.8629   1
  -2   7 -10 1209.10 40.5455   1
  -2   7 -10 1279.67 42.2541   1
   2  -7  10 1162.95 38.7831   1
  -2   7 -10 1295.58 57.7931   1
  -2   7 -11 93.4099 14.4006   1
  -2   7 -11 92.5278 12.8803   1
   2  -7  11 84.8008 13.2339   1
  -2   7 -11 83.5060 19.1011   1
   2  -7  12 140.341 16.9452   1
  -2   7 -12 150.012 17.6996   1
  -2   7 -12 144.469 26.9300   1
  -2   7 -12 189.405 20.2846   1
  -2   7 -13 16.2652 9.93644   1
  -2   7 -13 27.7254 15.6951   1
  -2   7 -13 22.8454 21.8053   1
   2  -7  13 17.5174 9.97475   1
  -2   7 -14 379.422 26.9759   1
  -2   7 -14 442.576 35.6275   1
   2  -7  14 399.368 28.1570   1
  -2   7 -14 390.501 43.5692   1
  -2   7 -15 90.4487 18.3692   1
  -2   7 -15 111.777 34.7007   1
   2  -7  15 91.9367 18.0817   1
  -2   7 -15 101.779 20.0842   1
  -2   7 -16 764.040 39.4888   1
   2  -7  16 751.438 42.2425   1
  -2   7 -16 800.043 70.0731   1
  -2   7 -16 804.969 52.7813   1
   2  -7  17 181.304 27.0425   1
  -2   7 -17 137.503 28.9473   1
  -2   7 -17 130.717 21.6077   1
   2  -6 -11 80.3489 11.5450   1
  -2   6  11 111.145 13.8048   1
   2  -6 -10 14.1285 8.10416   1
   2  -6 -10-32.5941 36.4118   1
  -2   6  10 8.43378 42.0205   1
  -2   6  10 7.28847 7.65802   1
  -2   6   9 668.855 70.9798   1
  -2   6   9 658.607 25.5369   1
   2  -6  -9 521.244 61.0842   1
   2  -6  -9 659.159 25.0375   1
  -2   6   8 1423.05 91.8451   1
   2  -6  -8 1331.52 33.9877   1
   2  -6  -8 1363.81 84.6389   1
  -2   6   8 1423.28 35.3935   1
   2  -6  -7 974.112 27.5291   1
   2  -6  -7 899.737 66.1349   1
  -2   6   7 893.128 68.0147   1
  -2   6   7 994.532 28.0061   1
  -2   6   6 802.974 22.6949   1
  -2   6   6 781.751 23.3876   1
   2  -6  -6 649.699 55.9419   1
   2  -6  -6 807.431 24.0087   1
  -2   6   6 801.337 61.3239   1
  -2   6   5 194.549 10.8919   1
  -2   6   5 213.034 11.7028   1
   2  -6  -5 217.063 31.5161   1
  -2   6   5 186.920 33.2429   1
   2  -6  -5 205.255 12.2389   1
  -2   6   4 155.404 9.33091   1
  -2   6   4 168.996 9.48647   1
  -2   6   4 159.467 27.0438   1
   2  -6  -4 167.529 10.8243   1
   2  -6  -4 160.004 25.6534   1
  -2   6   3 1850.60 28.6634   1
   2  -6  -3 1806.26 72.2745   1
  -2   6   3 1887.71 74.4414   1
  -2   6   3 1844.79 28.9543   1
   2  -6  -3 1606.71 31.9099   1
  -2   6   2 7860.75 58.0267   1
  -2   6   2 8088.17 145.106   1
  -2   6   2 7688.14 58.4175   1
   2  -6  -2 8029.69 141.047   1
  -2   6   1 5700.42 49.6466   1
   2  -6  -1 6011.59 113.087   1
  -2   6   1 5719.25 113.919   1
  -2   6   1 5663.42 51.5064   1
  -2   6   0 1776.11 58.9832   1
   2  -6   0 1760.55 56.8412   1
  -2   6   0 1749.64 28.3122   1
   2  -6   0 1742.73 27.7156   1
  -2   6   0 1839.98 30.4090   1
   2  -6   1 1194.36 22.9530   1
   2  -6   1 1175.27 40.2689   1
  -2   6  -1 1203.66 24.2698   1
  -2   6  -1 1218.04 45.0291   1
   2  -6   2 412.487 19.3753   1
  -2   6  -2 405.354 14.8954   1
   2  -6   2 398.144 14.2428   1
  -2   6  -2 412.845 24.4668   1
   2  -6   3 610.797 18.4421   1
   2  -6   3 597.432 18.8349   1
  -2   6  -3 567.143 24.9648   1
  -2   6  -3 567.587 19.0055   1
  -2   6  -4 113.668 9.38462   1
   2  -6   4 106.788 8.11793   1
  -2   6  -4 125.153 9.71179   1
   2  -6   4 107.672 8.60225   1
   2  -6   5 343.368 15.7730   1
   2  -6   5 319.242 15.1444   1
  -2   6  -5 316.338 13.9735   1
  -2   6  -5 325.862 16.3206   1
  -2   6  -6 2634.91 48.4688   1
   2  -6   6 2689.05 50.0462   1
  -2   6  -6 2713.08 43.7682   1
   2  -6   6 2595.44 46.3312   1
  -2   6  -7 5735.09 75.0121   1
  -2   6  -7 6039.28 73.3422   1
   2  -6   7 5542.61 78.9846   1
  -2   6  -7 6113.47 100.681   1
   2  -6   8 2150.74 53.7921   1
  -2   6  -8 2276.13 50.3436   1
   2  -6   8 2194.45 47.1787   1
  -2   6  -8 2288.56 65.8374   1
  -2   6  -8 2227.17 48.5549   1
  -2   6  -9 695.039 40.4607   1
  -2   6  -9 666.189 31.3410   1
   2  -6   9 653.506 27.6840   1
  -2   6  -9 687.156 28.8796   1
  -2   6 -10 247.636 19.2293   1
  -2   6 -10 233.334 21.1960   1
  -2   6 -10 221.168 27.0158   1
   2  -6  10 250.346 18.8819   1
  -2   6 -11 1120.13 39.7550   1
  -2   6 -11 1128.00 60.3961   1
   2  -6  11 1115.63 39.4439   1
  -2   6 -11 1160.38 47.3945   1
  -2   6 -12 51.8711 21.7190   1
  -2   6 -12 34.2754 10.1712   1
   2  -6  12 39.0156 10.0069   1
  -2   6 -12 51.7627 14.2310   1
  -2   6 -13 90.9125 15.5710   1
   2  -6  13 93.4609 15.6784   1
  -2   6 -13 74.6507 17.8426   1
  -2   6 -13 65.5408 26.2409   1
  -2   6 -14 812.994 62.6736   1
  -2   6 -14 795.303 48.0144   1
  -2   6 -14 837.124 38.1578   1
   2  -6  14 860.453 39.6183   1
  -2   6 -15 331.690 33.9760   1
   2  -6  15 306.080 26.7374   1
  -2   6 -15 308.927 26.3919   1
  -2   6 -15 334.338 48.1474   1
  -2   6 -16 56.3431 16.0266   1
  -2   6 -16 60.6652 20.0874   1
   2  -6  16 34.5638 13.8308   1
  -2   6 -16 18.0986 27.1305   1
  -2   6 -17 23.0143 35.9756   1
  -2   6 -17 46.4079 16.6820   1
   2  -6  17 59.0051 18.4975   1
  -2   6 -17 67.7538 27.8910   1
   2  -5 -12 75.4923 44.6048   1
  -2   5  12 149.281 46.6950   1
   2  -5 -12 132.970 15.8272   1
  -2   5  12 135.258 17.4559   1
   2  -5 -11 10.0015 8.59304   1
   2  -5 -11-0.18056 38.3628   1
  -2   5  11 22.1913 28.1760   1
  -2   5  11 4.51042 9.07960   1
   2  -5 -10 367.443 53.2042   1
   2  -5 -10 294.937 18.2084   1
  -2   5  10 332.170 50.9944   1
  -2   5  10 311.141 19.6472   1
   2  -5  -9 77.7477 10.3485   1
  -2   5   9 66.6308 10.5614   1
  -2   5   9 56.0065 29.1653   1
   2  -5  -9 63.3836 26.4340   1
   2  -5  -8 248.315 35.6180   1
  -2   5   8 276.958 16.8499   1
   2  -5  -8 281.406 16.1275   1
  -2   5   8 310.409 42.6050   1
   2  -5  -7 129.950 10.6811   1
   2  -5  -7 123.254 29.6492   1
  -2   5   7 145.758 33.7704   1
  -2   5   7 131.472 11.5960   1
   2  -5  -6 248.606 32.2867   1
  -2   5   6 265.716 13.9153   1
   2  -5  -6 262.838 13.8884   1
  -2   5   6 248.230 34.9600   1
  -2   5   5 17.1691 16.1675   1
   2  -5  -5 35.2922 5.75390   1
  -2   5   5 30.9282 5.47653   1
   2  -5  -5 56.4121 21.2542   1
   2  -5  -4 454.384 36.2751   1
   2  -5  -4 510.349 17.1024   1
  -2   5   4 508.950 16.1612   1
  -2   5   4 515.887 16.4010   1
  -2   5   4 519.361 41.7048   1
  -2   5   3 260.213 10.7717   1
  -2   5   3 249.780 10.8069   1
  -2   5   3 252.566 28.5973   1
   2  -5  -3 252.745 11.9339   1
   2  -5  -3 273.652 27.9951   1
   2  -5  -2 335.354 27.7992   1
   2  -5  -2 327.774 13.1395   1
  -2   5   2 312.587 11.4404   1
  -2   5   2 333.625 12.0864   1
  -2   5   2 279.403 26.4627   1
  -2   5   1 5593.17 46.9112   1
   2  -5  -1 5519.91 101.232   1
  -2   5   1 5779.96 50.5605   1
  -2   5   1 5741.95 105.587   1
  -2   5   0 13384.4 79.1018   1
   2  -5   0 13322.4 142.957   1
  -2   5   0 13821.9 74.4015   1
  -2   5   0 13862.5 150.736   1
  -2   5  -1 563.945 15.7338   1
   2  -5   1 573.636 15.3591   1
   2  -5   1 576.369 24.9159   1
  -2   5  -1 642.425 30.6407   1
   2  -5   2 15075.1 99.5976   1
   2  -5   2 14997.6 83.7094   1
  -2   5  -2 15246.9 86.7174   1
  -2   5  -3 11140.7 83.6325   1
   2  -5   3 11308.8 76.5234   1
  -2   5  -3 11571.8 81.1819   1
   2  -5   4 129.856 9.90321   1
   2  -5   4 118.717 8.95421   1
  -2   5  -4 138.992 9.06141   1
  -2   5  -4 133.537 9.68963   1
   2  -5   5 783.900 25.2177   1
  -2   5  -5 697.346 22.7820   1
  -2   5  -5 799.309 22.8231   1
  -2   5  -6 755.239 25.5803   1
   2  -5   6 771.324 28.8041   1
   2  -5   6 716.484 24.0867   1
  -2   5  -6 689.461 24.2976   1
  -2   5  -6 832.485 36.3343   1
  -2   5  -7 2.49325 7.72816   1
  -2   5  -7 6.43647 5.77731   1
   2  -5   7 14.4234 7.44478   1
  -2   5  -7 0.60041 4.05681   1
   2  -5   7 9.43056 5.34312   1
  -2   5  -8 254.307 18.4993   1
  -2   5  -8 245.161 24.1851   1
  -2   5  -8 220.522 15.8294   1
   2  -5   8 213.058 15.4877   1
   2  -5   9 2550.64 53.0569   1
  -2   5  -9 2752.50 65.7167   1
  -2   5  -9 2588.06 82.0017   1
  -2   5  -9 2670.55 55.4575   1
  -2   5 -10 1271.40 48.3390   1
  -2   5 -10 1189.51 38.6943   1
   2  -5  10 1270.41 39.4902   1
  -2   5 -10 1241.92 61.8493   1
  -2   5 -11 2442.14 57.9865   1
  -2   5 -11 2513.14 73.1906   1
   2  -5  11 2486.41 57.9842   1
  -2   5 -11 2550.48 94.4830   1
  -2   5 -12 1007.26 50.2532   1
  -2   5 -12 1062.22 66.6985   1
  -2   5 -12 1035.62 38.5767   1
   2  -5  12 1008.18 38.6087   1
  -2   5 -13 190.014 18.5401   1
  -2   5 -13 171.296 26.1110   1
  -2   5 -13 185.292 32.6746   1
   2  -5  13 180.831 18.5313   1
   2  -5  14 46.3444 12.8577   1
  -2   5 -14 53.1395 28.3581   1
  -2   5 -14 31.1317 16.5302   1
  -2   5 -14 50.9921 13.3083   1
  -2   5 -15 156.808 27.9386   1
  -2   5 -15 151.791 19.0653   1
   2  -5  15 149.992 20.9739   1
  -2   5 -15 120.754 38.4475   1
  -2   5 -16 9.05745 11.5063   1
   2  -5  16 4.80271 14.4452   1
  -2   5 -16 21.0101 25.4880   1
  -2   5 -16-45.4446 39.5414   1
  -2   5 -17 25.2814 30.8675   1
  -2   5 -17 23.4456 16.7071   1
   2  -5  17 22.1431 14.8188   1
  -2   5 -17 5.21864 41.0727   1
  -2   4  13 72.2451 57.7964   1
   2  -4 -13 39.2455 50.4805   1
   2  -4 -13 71.6357 14.2712   1
  -2   4  13 88.8042 15.2025   1
  -2   4  12 24.7316 11.7243   1
   2  -4 -12 7.00196 34.1763   1
   2  -4 -12 14.1820 9.55329   1
  -2   4  11 164.683 42.9699   1
   2  -4 -11 100.634 12.5136   1
  -2   4  11 125.246 14.9222   1
  -2   4  10 524.040 63.1828   1
   2  -4 -10 504.862 23.0564   1
  -2   4  10 503.223 25.3671   1
  -2   4   9 1990.39 46.5003   1
  -2   4   9 2019.10 99.8355   1
   2  -4  -9 1904.33 42.2083   1
  -2   4   8 1035.32 32.1320   1
   2  -4  -8 1093.96 30.2510   1
  -2   4   8 1159.52 74.1054   1
   2  -4  -8 1123.84 69.2225   1
   2  -4  -7 549.507 47.5161   1
  -2   4   7 566.560 21.6100   1
  -2   4   7 506.299 48.7526   1
   2  -4  -7 537.526 19.9598   1
   2  -4  -6 1394.71 68.9534   1
  -2   4   6 1554.63 76.4541   1
  -2   4   6 1454.14 32.3014   1
   2  -4  -6 1480.79 31.8431   1
   2  -4  -5 52.1094 6.64558   1
   2  -4  -5 53.0019 16.6449   1
  -2   4   5 61.9471 18.2906   1
  -2   4   5 48.9769 6.46510   1
   2  -4  -4 451.338 34.1081   1
  -2   4   4 416.447 14.6444   1
  -2   4   4 410.435 34.5744   1
   2  -4  -4 415.840 15.0641   1
   2  -4  -3 3508.74 41.6010   1
   2  -4  -3 3450.82 87.7066   1
  -2   4   3 3424.23 90.0636   1
  -2   4   3 3518.34 39.5669   1
  -2   4   2 20.5291 3.41628   1
   2  -4  -2 20.6647 4.01435   1
  -2   4   2 9.80874 9.95814   1
   2  -4  -2 29.4376 10.8897   1
   2  -4  -1 112.193 15.5577   1
   2  -4  -1 108.833 7.29551   1
  -2   4   1 100.764 6.70397   1
  -2   4   1 118.381 15.1629   1
  -2   4   1 96.2468 6.34938   1
   2  -4   0 4785.74 41.9176   1
  -2   4   0 4991.22 83.8150   1
   2  -4   0 4692.18 75.8019   1
  -2   4   0 4966.88 42.6315   1
  -2   4   0 5041.45 46.3809   1
   2  -4   1 66.8740 5.43143   1
  -2   4  -1 69.2737 5.43395   1
   2  -4   1 68.5165 7.92590   1
  -2   4  -1 61.5635 10.4554   1
   2  -4   2 223.721 10.7239   1
  -2   4  -2 209.876 11.8854   1
  -2   4  -2 197.273 9.70366   1
   2  -4   2 212.379 9.67781   1
  -2   4  -3 630.109 17.9487   1
  -2   4  -3 567.449 17.4047   1
   2  -4   3 672.097 19.2871   1
   2  -4   3 584.037 17.0664   1
  -2   4  -4 686.550 20.3566   1
   2  -4   4 748.458 23.3422   1
  -2   4  -4 772.743 21.7132   1
  -2   4  -5 8787.52 83.9722   1
   2  -4   5 8932.35 91.4800   1
   2  -4   5 8753.57 75.5573   1
  -2   4  -5 8313.24 75.1219   1
   2  -4   6 1072.13 35.6489   1
  -2   4  -6 1081.37 33.5390   1
  -2   4  -6 1115.16 29.8254   1
   2  -4   6 1065.92 28.4385   1
  -2   4  -6 1140.84 43.4700   1
  -2   4  -7 30.9194 9.34450   1
  -2   4  -7 31.6898 8.98748   1
   2  -4   7 15.6180 5.16861   1
  -2   4  -7 24.5615 7.11238   1
  -2   4  -8 2172.66 45.6433   1
   2  -4   8 2090.06 44.4047   1
  -2   4  -8 2172.65 57.5580   1
  -2   4  -8 2215.17 73.3478   1
  -2   4  -9 2379.60 51.3360   1
  -2   4  -9 2456.51 66.3731   1
   2  -4   9 2364.84 50.3828   1
  -2   4  -9 2533.03 84.8957   1
  -2   4 -10 2705.71 56.8849   1
  -2   4 -10 2756.56 95.9115   1
  -2   4 -10 2900.04 77.3333   1
   2  -4  10 2766.30 57.4517   1
   2  -4  11 61.4430 11.4869   1
  -2   4 -11 60.8593 11.4967   1
  -2   4 -11 35.4016 22.4649   1
   2  -4  11 54.7908 20.7000   1
  -2   4 -11 60.3974 17.5699   1
  -2   4 -12 2.11410 24.1484   1
   2  -4  12 14.9150 8.81481   1
  -2   4 -12 13.2052 7.84248   1
  -2   4 -12 33.9616 15.9962   1
   2  -4  12-22.8985 17.4247   1
   2  -4  13-14.0109 17.7140   1
   2  -4  13 32.1664 11.1731   1
  -2   4 -13 40.3917 10.7785   1
  -2   4 -13 32.4453 16.0753   1
  -2   4 -13 39.5467 23.1887   1
  -2   4 -14 125.466 15.7870   1
  -2   4 -14 148.827 34.0077   1
  -2   4 -14 123.077 27.4878   1
   2  -4  14 151.734 18.6093   1
  -2   4 -15 34.0564 25.6867   1
   2  -4  15 28.0996 13.0789   1
  -2   4 -15 52.5497 27.7905   1
  -2   4 -15 26.9094 11.0366   1
  -2   4 -16 289.217 45.5567   1
  -2   4 -16 279.537 26.2272   1
   2  -4  16 235.214 26.2186   1
  -2   4 -16 304.917 55.6948   1
   2  -3 -14 59.8046 15.9597   1
   2  -3 -14 84.0154 52.7504   1
  -2   3  14 70.8127 19.0234   1
  -2   3  14 95.7818 56.9943   1
   2  -3 -13 20.6568 9.88026   1
   2  -3 -13 8.47675 27.9132   1
  -2   3  13 27.9666 12.6903   1
  -2   3  13 69.9553 44.1372   1
   2  -3 -12 49.2393 32.3968   1
   2  -3 -12 9.92922 8.41777   1
  -2   3  12 26.3163 11.5465   1
  -2   3  12-3.39796 31.9291   1
  -2   3  11 470.000 59.2840   1
  -2   3  11 459.124 25.1053   1
   2  -3 -11 451.088 55.7033   1
   2  -3 -11 413.492 21.8559   1
   2  -3 -10 19.0961 6.51651   1
   2  -3 -10 37.4454 23.8768   1
  -2   3  10-9.42923 19.9693   1
  -2   3  10 22.0290 8.52550   1
   2  -3  -9 127.739 29.1004   1
  -2   3   9 122.152 12.6805   1
   2  -3  -9 125.285 12.1594   1
  -2   3   9 152.696 32.0276   1
  -2   3   8 358.563 19.0712   1
   2  -3  -8 338.452 17.4298   1
   2  -3  -8 356.546 40.7315   1
  -2   3   8 394.923 43.0207   1
  -2   3   7 3544.06 53.9719   1
   2  -3  -7 3330.02 48.9035   1
  -2   3   7 3488.93 111.566   1
   2  -3  -6 2455.69 39.7890   1
  -2   3   6 2613.66 91.4922   1
  -2   3   6 2514.74 41.8856   1
   2  -3  -5 2956.49 41.0408   1
  -2   3   5 3000.24 42.2682   1
  -2   3   5 2909.48 90.8355   1
  -2   3   4 1564.56 28.3580   1
  -2   3   4 1604.58 61.9903   1
   2  -3  -4 1502.54 57.9742   1
   2  -3  -4 1451.76 27.5733   1
  -2   3   3 323.191 11.6473   1
   2  -3  -3 336.519 12.4676   1
  -2   3   3 293.501 26.3663   1
   2  -3  -3 311.761 26.2147   1
   2  -3  -2 12537.1 72.8470   1
  -2   3   2 12280.3 69.4810   1
  -2   3   2 12264.3 143.209   1
   2  -3  -2 12805.6 146.009   1
  -2   3   1 14206.8 72.9230   1
  -2   3   1 13985.8 69.6547   1
  -2   3   1 14291.1 141.399   1
   2  -3  -1 14463.8 76.4905   1
   2  -3  -1 13734.8 135.136   1
  -2   3   0 1178.57 21.4564   1
  -2   3   0 1256.47 38.1875   1
   2  -3   0 1248.27 20.1766   1
  -2   3   0 1208.46 19.8801   1
   2  -3   0 1230.79 33.3092   1
   2  -3   1 3571.39 34.7725   1
   2  -3   1 3421.78 41.5206   1
  -2   3  -1 3601.43 35.6328   1
  -2   3  -1 3478.28 47.8995   1
   2  -3   2 6113.61 54.0595   1
  -2   3  -2 5848.93 48.7046   1
  -2   3  -2 6050.48 52.4121   1
  -2   3  -4 23616.8 114.449   1
  -2   3  -4 23760.1 133.743   1
   2  -3   4 23105.8 140.849   1
   2  -3   4 23053.9 109.547   1
  -2   3  -5 7105.99 105.666   1
  -2   3  -5 6810.33 66.4855   1
   2  -3   5 6558.49 63.8618   1
   2  -3   5 6552.94 83.5157   1
  -2   3  -5 6758.15 80.9289   1
  -2   3  -6 3067.79 76.1457   1
   2  -3   6 2882.83 45.3832   1
   2  -3   6 2943.38 62.0321   1
  -2   3  -6 2886.93 47.1294   1
  -2   3  -6 3052.46 61.0460   1
   2  -3   7 7337.48 77.5047   1
  -2   3  -7 7351.92 130.641   1
  -2   3  -7 7452.40 78.7189   1
  -2   3  -7 7471.14 105.485   1
  -2   3  -8 7492.68 143.744   1
  -2   3  -8 7715.03 84.6482   1
   2  -3   8 7443.15 144.324   1
   2  -3   8 7348.58 82.0332   1
  -2   3  -8 7551.06 114.819   1
  -2   3  -9 177.356 14.2379   1
   2  -3   9 244.228 28.3617   1
   2  -3   9 194.511 14.8347   1
  -2   3  -9 187.091 20.4240   1
  -2   3  -9 200.196 29.3468   1
  -2   3 -10 1280.82 37.6721   1
  -2   3 -10 1336.98 55.1855   1
   2  -3  10 1446.25 70.4083   1
   2  -3  10 1240.47 37.9587   1
  -2   3 -10 1211.64 66.3274   1
   2  -3  11 320.379 21.2567   1
  -2   3 -11 363.030 21.9149   1
  -2   3 -11 388.840 43.2864   1
  -2   3 -11 380.113 32.9131   1
   2  -3  11 387.543 39.6096   1
  -2   3 -12 13.3838 12.6768   1
   2  -3  12 24.9048 20.1533   1
  -2   3 -12 16.0530 8.85265   1
   2  -3  12 10.5795 8.27309   1
  -2   3 -12-10.0550 23.3755   1
   2  -3  13 81.7380 13.3338   1
  -2   3 -13 104.440 34.6876   1
  -2   3 -13 64.7429 12.7270   1
   2  -3  13 74.7271 25.1447   1
  -2   3 -13 93.6828 23.8203   1
  -2   3 -14 471.724 46.9439   1
   2  -3  14 488.067 59.9360   1
   2  -3  14 526.304 31.0737   1
  -2   3 -14 464.434 56.2260   1
  -2   3 -14 471.308 28.0526   1
  -2   3 -15 656.645 71.5189   1
   2  -3  15 641.284 34.9172   1
  -2   3 -15 683.574 55.6993   1
  -2   3 -15 576.244 32.2511   1
  -2   3 -16 28.3495 14.8031   1
  -2   3 -16 36.6757 45.8578   1
  -2   3 -16 8.70765 27.3600   1
   2  -3  16-11.9598 14.5370   1
   2  -2 -14 138.003 39.8569   1
  -2   2  14 121.360 20.1925   1
  -2   2  14 83.0779 42.8571   1
   2  -2 -14 101.922 16.1223   1
   2  -2 -13 342.904 22.3464   1
  -2   2  13 378.525 56.3014   1
   2  -2 -13 392.533 58.3719   1
  -2   2  13 383.060 26.4877   1
   2  -2 -12 254.408 44.3138   1
  -2   2  12 269.227 47.3243   1
   2  -2 -12 221.974 17.3086   1
  -2   2  12 240.519 20.9002   1
   2  -2 -11 26.3249 26.6628   1
  -2   2  11 4.94765 8.48061   1
   2  -2 -11 12.2651 7.69426   1
  -2   2  11 17.8298 26.7330   1
  -2   2  10 1142.71 38.0030   1
   2  -2 -10 1211.03 74.7599   1
   2  -2 -10 1162.09 33.7586   1
   2  -2  -9 137.693 28.9192   1
   2  -2  -9 96.1120 10.7661   1
  -2   2   9 112.802 12.3913   1
  -2   2   9 107.443 28.9801   1
  -2   2   8 1187.73 33.4820   1
   2  -2  -8 1164.52 64.2113   1
  -2   2   8 1104.16 65.8691   1
   2  -2  -8 1089.36 29.9302   1
  -2   2   7 313.989 16.1599   1
   2  -2  -7 280.919 14.2522   1
   2  -2  -7 294.079 33.8518   1
  -2   2   7 294.053 33.1965   1
   2  -2  -6 2246.82 37.7710   1
  -2   2   6 2299.12 80.5316   1
  -2   2   6 2400.82 41.1925   1
   2  -2  -6 2143.50 75.9996   1
   2  -2  -5 1657.78 30.4410   1
  -2   2   5 1675.98 31.8567   1
   2  -2  -5 1698.38 62.3021   1
  -2   2   5 1788.19 66.1728   1
  -2   2   4 1169.75 49.1451   1
   2  -2  -4 1097.82 23.1548   1
  -2   2   4 1146.43 24.0173   1
   2  -2  -4 1017.83 45.2374   1
  -2   2   3 10279.8 133.707   1
  -2   2   3 10542.3 65.5508   1
   2  -2  -3 10602.8 68.0671   1
  -2   2   2 373.940 23.4040   1
   2  -2  -2 322.773 11.2764   1
  -2   2   2 324.776 10.8425   1
  -2   2   1 1470.18 41.4814   1
   2  -2  -1 1531.90 23.8914   1
  -2   2   1 1423.75 21.7547   1
  -2   2   1 1595.18 23.6107   1
  -2   2   0 314.794 10.6507   1
   2  -2   0 323.620 14.1642   1
  -2   2   0 375.322 16.8767   1
  -2   2   0 343.576 10.2553   1
   2  -2   0 292.579 9.58978   1
   2  -2   0 223.268 9.57277   1
  -2   2  -1 2702.55 34.4046   1
   2  -2   1 2836.87 34.6211   1
  -2   2  -1 2668.57 28.9456   1
  -2   2  -4 34334.9 132.997   1
   2  -2   4 34105.8 184.825   1
  -2   2  -4 34712.0 224.636   1
  -2   2  -5 8078.48 95.5964   1
   2  -2   5 8028.90 98.2003   1
  -2   2  -5 7499.19 114.561   1
   2  -2   5 7523.70 66.3942   1
  -2   2  -5 7635.37 68.9663   1
  -2   2  -6 11597.0 128.092   1
   2  -2   6 11252.8 87.4937   1
  -2   2  -6 11887.7 91.2446   1
  -2   2  -6 11293.1 156.566   1
   2  -2   7 314.594 15.7752   1
  -2   2  -7 315.917 23.5616   1
   2  -2   7 394.021 32.7582   1
  -2   2  -7 286.228 29.2577   1
  -2   2  -7 311.387 16.4058   1
   2  -2   8 228.080 14.8230   1
   2  -2   8 288.463 31.3031   1
  -2   2  -8 250.802 24.0879   1
  -2   2  -8 213.232 14.1583   1
  -2   2  -8 277.853 29.3884   1
  -2   2  -9 1019.63 31.9520   1
   2  -2   9 1097.85 60.9651   1
  -2   2  -9 1113.67 50.6023   1
  -2   2  -9 1047.34 61.3424   1
   2  -2   9 1050.78 32.8001   1
  -2   2 -10 878.552 30.6075   1
  -2   2 -10 889.854 48.0773   1
   2  -2  10 878.566 31.9065   1
   2  -2  10 941.531 58.7918   1
  -2   2 -10 817.263 57.6601   1
   2  -2  11 546.072 49.2982   1
   2  -2  11 488.078 25.0618   1
  -2   2 -11 463.824 24.0187   1
  -2   2 -11 475.517 49.7404   1
  -2   2 -11 471.636 39.9207   1
  -2   2 -12 165.489 28.2610   1
   2  -2  12 119.259 30.9968   1
   2  -2  12 142.223 15.7046   1
  -2   2 -12 167.241 35.7734   1
  -2   2 -12 113.762 12.9884   1
   2  -2  13-9.04172 9.99925   1
  -2   2 -13 25.5303 10.1539   1
  -2   2 -13 0.93671 18.9681   1
   2  -2  13-20.2693 24.5192   1
  -2   2 -13 27.0187 33.9439   1
  -2   2 -14 114.832 15.9169   1
   2  -2  14 159.766 40.8330   1
   2  -2  14 113.460 17.0714   1
  -2   2 -14 133.477 27.4757   1
  -2   2 -14 81.4140 40.3945   1
  -2   2 -15 308.439 24.1429   1
  -2   2 -15 318.017 45.2724   1
   2  -2  15 323.142 25.8207   1
  -2   2 -15 271.319 57.4422   1
   2  -2  15 369.653 58.2192   1
   2  -1 -15 63.4182 39.3595   1
   2  -1 -15 56.7341 14.2967   1
  -2   1  15 74.9353 56.3071   1
  -2   1  15 62.1198 18.4924   1
   2  -1 -14-3.88856 10.3782   1
   2  -1 -14-0.17986 34.5441   1
  -2   1  14 0.19078 35.8063   1
  -2   1  14 14.1645 11.6968   1
   2  -1 -13 38.7021 10.5572   1
  -2   1  13 10.4044 35.2312   1
  -2   1  13 25.7787 10.5611   1
   2  -1 -13 22.1613 26.0939   1
   2  -1 -12 268.219 42.7581   1
  -2   1  12 368.864 50.9324   1
  -2   1  12 319.779 22.9235   1
   2  -1 -12 295.755 19.3223   1
  -2   1  11 2235.01 55.8807   1
   2  -1 -11 2253.14 102.807   1
  -2   1  11 2372.82 106.337   1
   2  -1 -11 2114.01 48.0538   1
  -2   1  10 172.827 15.8746   1
  -2   1  10 196.323 35.3070   1
   2  -1 -10 173.542 31.1143   1
   2  -1 -10 184.334 14.1101   1
   2  -1  -9 2726.09 99.0403   1
  -2   1   9 2890.65 56.5236   1
  -2   1   9 2980.97 106.940   1
   2  -1  -9 2756.12 50.1196   1
  -2   1   8 1176.16 33.3636   1
   2  -1  -8 1121.82 30.0801   1
  -2   1   8 1251.00 65.6819   1
   2  -1  -8 1179.18 62.7002   1
   2  -1  -7 195.563 25.6688   1
  -2   1   7 212.927 28.3354   1
   2  -1  -7 172.224 11.4567   1
  -2   1   7 181.720 12.9091   1
  -2   1   6 3517.51 49.6787   1
   2  -1  -6 3417.73 46.0719   1
  -2   1   6 3810.93 97.0861   1
   2  -1  -6 3424.49 90.3644   1
   2  -1  -5 1246.76 26.2319   1
   2  -1  -5 1273.29 51.0254   1
  -2   1   5 1317.11 28.2127   1
  -2   1   5 1270.47 52.4301   1
   2  -1  -4 3564.76 40.9795   1
  -2   1   4 3597.19 78.9535   1
   2  -1  -4 3397.12 75.2059   1
  -2   1   4 3384.17 41.2327   1
  -2   1   3 117.300 14.0155   1
   2  -1  -3 128.403 7.52663   1
   2  -1  -3 153.715 15.5986   1
  -2   1   3 99.5632 6.86569   1
  -2   1   2 1322.88 21.5458   1
   2  -1  -2 1376.84 22.4071   1
   2  -1  -2 1375.55 38.7394   1
  -2   1   2 1346.28 39.4688   1
  -2   1   0 9364.94 50.3934   1
  -2   1   0 9665.07 55.0358   1
   2  -1   0 9664.99 62.5846   1
   2  -1   0 9487.50 50.8370   1
  -2   1   0 9957.84 64.4046   1
   2  -1   0 9436.80 55.8219   1
  -2   1  -2 507.090 12.7143   1
  -2   1  -2 453.602 17.0373   1
   2  -1   2 495.361 12.2764   1
  -2   1  -4 6281.10 83.0059   1
   2  -1   4 6277.50 52.7748   1
   2  -1   4 6039.75 82.8886   1
  -2   1  -4 5929.97 98.3950   1
  -2   1  -4 5996.03 53.6205   1
   2  -1   5 152.051 9.43256   1
  -2   1  -5 160.373 16.0243   1
  -2   1  -5 166.202 20.3883   1
  -2   1  -5 164.617 9.94275   1
   2  -1   5 196.048 21.7416   1
   2  -1   6 536.371 36.7270   1
  -2   1  -6 499.498 37.0326   1
   2  -1   6 469.321 17.6098   1
  -2   1  -6 485.840 28.6407   1
  -2   1  -6 455.121 17.6879   1
  -2   1  -7 1486.15 65.9268   1
  -2   1  -7 1412.77 52.5268   1
   2  -1   7 1413.97 32.0461   1
   2  -1   7 1415.32 65.3869   1
  -2   1  -7 1399.05 32.7019   1
  -2   1  -8 402.119 30.4366   1
   2  -1   8 358.529 17.9496   1
  -2   1  -8 357.285 17.9041   1
  -2   1  -8 363.978 37.0826   1
   2  -1   8 422.422 37.0267   1
  -2   1  -9 55.0670 15.1695   1
  -2   1  -9 40.1785 8.08281   1
  -2   1  -9 24.1471 18.0048   1
   2  -1   9 53.5383 22.2808   1
   2  -1   9 21.5283 7.03866   1
  -2   1 -10 1045.27 55.9345   1
  -2   1 -10 968.454 64.9447   1
   2  -1  10 863.343 64.7271   1
  -2   1 -10 956.255 31.7553   1
   2  -1  10 1059.95 33.7908   1
   2  -1  11 19.9269 26.1818   1
   2  -1  11 3.93620 7.25385   1
  -2   1 -11 15.7123 7.83317   1
  -2   1 -11 8.42849 24.1461   1
  -2   1 -11-12.9986 16.5264   1
   2  -1  12 1013.96 73.2328   1
  -2   1 -12 904.948 57.8196   1
   2  -1  12 927.797 34.8691   1
  -2   1 -12 824.870 67.0102   1
  -2   1 -12 862.470 32.2788   1
   2  -1  13 398.181 58.7549   1
  -2   1 -13 369.591 22.9556   1
  -2   1 -13 365.672 59.0646   1
  -2   1 -13 410.498 43.8017   1
   2  -1  13 425.692 25.6671   1
  -2   1 -14 278.243 38.1705   1
  -2   1 -14 295.789 22.1165   1
  -2   1 -14 277.293 53.1236   1
   2  -1  14 283.553 22.9235   1
  -2   1 -15 36.3085 34.3188   1
   2  -1  15 8.73771 12.0294   1
  -2   1 -15 23.5012 45.5116   1
  -2   1 -15 7.45534 11.5358   1
   2  -1  15-0.82784 45.2890   1
   2   0 -15 12.1908 10.0072   1
  -2   0  15 9.96819 43.4938   1
   2   0 -15 10.9182 37.6266   1
  -2   0  15-4.76204 13.7235   1
  -2   0  14 72.3978 16.9600   1
   2   0 -14 76.1402 12.9239   1
   2   0 -14 39.9064 30.9415   1
  -2   0  14 81.2384 38.2600   1
  -2   0  13 373.905 26.3580   1
   2   0 -13 297.501 46.6260   1
   2   0 -13 332.313 22.4387   1
  -2   0  13 357.864 50.8662   1
   2   0 -12 323.589 20.5706   1
   2   0 -12 363.910 43.0537   1
  -2   0  12 454.348 51.3524   1
  -2   0  12 356.972 24.7437   1
  -2   0  11 1041.10 37.9810   1
   2   0 -11 995.418 33.4714   1
  -2   0  11 1028.42 70.3345   1
   2   0 -11 958.559 65.6926   1
  -2   0  10 286.593 40.3905   1
   2   0 -10 227.406 32.7384   1
   2   0 -10 225.875 16.1261   1
  -2   0  10 260.664 18.5837   1
  -2   0   9 48.0421 19.6593   1
  -2   0   9 34.7689 7.19206   1
   2   0  -9 27.3686 17.5292   1
   2   0  -9 26.2804 6.29268   1
  -2   0   8 328.271 17.8257   1
   2   0  -8 261.375 28.3808   1
  -2   0   8 286.713 33.1398   1
   2   0  -8 283.970 15.9334   1
  -2   0   7 4083.61 103.055   1
   2   0  -7 3878.80 54.1762   1
  -2   0   7 4127.37 58.7066   1
   2   0  -7 4091.89 99.9313   1
  -2   0   6 869.628 43.9459   1
   2   0  -6 915.025 44.5191   1
   2   0  -6 872.483 23.6811   1
  -2   0   6 840.798 24.7026   1
  -2   0   5 4315.73 50.7495   1
  -2   0   5 4404.49 89.1974   1
   2   0  -5 4235.72 48.4114   1
   2   0  -5 4338.58 86.7800   1
   2   0  -4 101.389 14.0803   1
   2   0  -4 65.3203 5.79679   1
  -2   0   4 84.3022 13.6701   1
  -2   0   4 43.7127 4.95729   1
   2   0  -3 3021.52 34.6392   1
   2   0  -3 3171.47 60.6131   1
  -2   0   3 3070.36 35.7564   1
  -2   0   3 3209.78 60.3633   1
  -2   0   1 36.9886 4.68386   1
  -2   0   1 39.3861 3.74560   1
   2   0  -1 36.6013 3.59122   1
   2   0  -1 34.1978 4.15390   1
  -2   0   0 602.754 15.2851   1
   2   0   0 638.163 16.0735   1
   2   0   0 633.032 13.4492   1
  -2   0   0 564.828 11.9477   1
  -2   0   0 611.631 12.8414   1
  -2   0  -1 6407.20 58.8009   1
   2   0   1 6728.78 63.1747   1
   2   0   1 6574.43 38.6880   1
  -2   0  -1 6364.73 38.9871   1
  -2   0  -2 1749.37 36.7352   1
   2   0   2 1703.18 38.1161   1
  -2   0  -2 1671.18 21.5798   1
   2   0   2 1718.52 21.1046   1
  -2   0  -2 1833.37 46.7720   1
  -2   0  -3 211.522 8.78466   1
  -2   0  -3 193.759 14.8139   1
   2   0   3 199.105 14.7220   1
   2   0   3 222.629 8.66336   1
   2   0   3 102.076 18.7610   1
  -2   0  -3 177.091 17.3753   1
   2   0   4 13.4258 8.81144   1
  -2   0  -4 15.6235 9.10544   1
  -2   0  -4 13.0802 7.07959   1
   2   0   4 5.64751 2.51043   1
  -2   0  -4 8.61830 3.16386   1
   2   0   5 3834.75 43.8113   1
  -2   0  -5 3768.69 76.1900   1
   2   0   5 3966.10 93.1288   1
  -2   0  -5 3712.38 44.3580   1
   2   0   6 1684.36 31.7493   1
   2   0   6 1746.11 67.2812   1
  -2   0  -6 1689.58 32.0377   1
  -2   0  -6 1673.58 54.7506   1
  -2   0  -7 14.4070 4.94985   1
  -2   0  -7 8.87415 12.3429   1
   2   0   7 10.1705 3.83132   1
   2   0   7 26.7663 16.1652   1
  -2   0  -8 1171.80 52.3044   1
  -2   0  -8 1127.59 29.5234   1
   2   0   8 1085.45 30.4321   1
  -2   0  -8 1149.36 63.8279   1
   2   0   8 1261.21 65.6628   1
  -2   0  -9 536.753 48.6509   1
  -2   0  -9 566.571 39.3860   1
   2   0   9 538.115 22.4755   1
  -2   0  -9 545.749 21.9591   1
   2   0   9 547.046 46.7341   1
   2   0  10 515.326 51.5921   1
  -2   0 -10 518.142 40.6064   1
   2   0  10 477.114 22.4127   1
  -2   0 -10 480.654 21.2779   1
  -2   0 -10 468.273 49.2510   1
   2   0  11 294.987 19.3436   1
  -2   0 -11 331.786 38.0069   1
  -2   0 -11 290.299 18.2814   1
  -2   0 -11 294.560 45.3818   1
   2   0  11 373.165 49.0967   1
  -2   0 -12 32.5738 20.0172   1
  -2   0 -12 77.5331 32.9036   1
  -2   0 -12 63.5935 11.2632   1
   2   0  12 90.5400 36.9617   1
   2   0  12 72.2658 12.1960   1
   2   0  13 46.2253 40.0278   1
  -2   0 -13 10.4774 26.9114   1
  -2   0 -13 0.60575 7.96657   1
  -2   0 -13 16.0230 31.3391   1
   2   0  13-3.32225 9.42069   1
   2   0  14 226.769 20.8589   1
  -2   0 -14 219.217 18.5613   1
   2   0  14 193.149 52.1905   1
  -2   0 -14 216.387 57.5190   1
  -2   0 -14 288.929 42.5442   1
   2   1 -16 60.2738 29.8777   1
  -2  -1  16 45.3368 45.1894   1
   2   1 -16 1.71652 35.9887   1
   2   1 -16 46.7654 15.5390   1
  -2  -1  16 11.9036 15.8549   1
   2   1 -15 182.192 19.5527   1
   2   1 -15 162.315 43.9557   1
  -2  -1  15 204.177 23.0227   1
  -2  -1  15 267.837 49.4617   1
  -2  -1  14-9.35103 10.7592   1
   2   1 -14 2.65027 23.5742   1
   2   1 -14 18.4053 9.58727   1
   2   1 -13 370.934 48.3106   1
  -2  -1  13 346.583 25.6480   1
   2   1 -13 338.733 22.1569   1
  -2  -1  13 355.558 49.2864   1
  -2  -1  12 10.2186 8.88561   1
  -2  -1  12 25.6548 26.2552   1
   2   1 -12 2.55369 7.26419   1
   2   1 -12-6.45530 22.8299   1
  -2  -1  11 1328.64 43.5600   1
   2   1 -11 1306.90 38.8441   1
  -2  -1  11 1570.70 79.3169   1
   2   1 -11 1358.56 73.3713   1
  -2  -1  10 1913.85 83.9646   1
   2   1 -10 1820.21 79.2249   1
  -2  -1  10 1909.30 48.5384   1
   2   1 -10 1753.28 42.7041   1
  -2  -1   9 74.4228 19.9106   1
   2   1  -9 90.0056 10.2756   1
   2   1  -9 90.5730 20.3558   1
  -2  -1   9 73.8609 9.81638   1
  -2  -1   8 4160.93 63.7793   1
   2   1  -8 4061.24 58.8450   1
   2   1  -8 4015.73 101.537   1
  -2  -1   8 4319.51 106.170   1
  -2  -1   7 690.658 24.3072   1
  -2  -1   7 675.335 40.0122   1
   2   1  -7 675.498 22.7866   1
   2   1  -7 681.845 39.6628   1
   2   1  -6 5023.22 94.7284   1
  -2  -1   6 5384.27 62.7741   1
  -2  -1   6 5134.40 98.0572   1
   2   1  -6 5190.34 58.6603   1
  -2  -1   5 1791.76 33.1330   1
   2   1  -5 1817.50 32.3065   1
  -2  -1   5 1818.25 52.1845   1
   2   1  -5 1789.92 52.2780   1
   2   1  -2 5318.85 41.7399   1
   2   1  -2 5524.63 46.7328   1
  -2  -1   2 5293.34 41.6507   1
  -2  -1   2 5112.42 52.8716   1
  -2  -1   1 364.624 9.83479   1
   2   1  -1 360.379 10.1849   1
  -2  -1   1 372.451 11.2606   1
   2   1  -1 404.404 11.8975   1
   2   1   1 18360.0 118.143   1
  -2  -1  -1 18426.0 112.422   1
  -2  -1  -1 18318.8 143.544   1
   2   1   2 1188.14 41.7577   1
   2   1   2 1133.39 34.0597   1
  -2  -1  -2 1080.93 16.4866   1
   2   1   2 1073.28 15.5086   1
  -2  -1  -2 1125.28 39.8272   1
  -2  -1  -2 1154.61 33.0146   1
  -2  -1  -3 5132.32 78.7672   1
  -2  -1  -3 5135.32 39.5132   1
   2   1   3 5423.06 38.5402   1
  -2  -1  -3 5037.90 95.9733   1
  -2  -1  -4 5353.45 109.006   1
   2   1   4 5736.93 44.9967   1
  -2  -1  -4 5394.52 46.5049   1
   2   1   4 5812.36 110.326   1
  -2  -1  -4 5407.39 88.1365   1
   2   1   5 50.8321 16.0892   1
  -2  -1  -5 57.1132 5.65897   1
  -2  -1  -5 44.6782 12.3689   1
   2   1   5 54.6315 5.55561   1
  -2  -1  -5 57.2084 16.6461   1
  -2  -1  -6 2095.76 79.8435   1
  -2  -1  -6 2247.87 66.6119   1
   2   1   6 2133.45 34.2410   1
   2   1   6 2327.19 81.4957   1
  -2  -1  -6 2260.12 35.1169   1
  -2  -1  -7 254.384 26.1507   1
  -2  -1  -7 267.730 33.2204   1
  -2  -1  -7 240.510 12.6608   1
   2   1   7 258.676 13.7626   1
   2   1   7 319.483 35.2108   1
   2   1   8 416.210 42.9160   1
  -2  -1  -8 352.551 16.2204   1
  -2  -1  -8 383.913 33.7472   1
  -2  -1  -8 311.395 37.5570   1
   2   1   8 345.198 16.5672   1
  -2  -1  -9 1503.35 34.3219   1
  -2  -1  -9 1700.66 69.6495   1
   2   1   9 1607.10 36.6545   1
   2   1   9 1726.88 84.9313   1
  -2  -1 -10 9.19983 5.38049   1
   2   1  10 12.1620 7.35471   1
  -2  -1 -10 22.2480 16.4193   1
   2   1  10 22.6345 20.4308   1
  -2  -1 -11 821.929 28.7375   1
  -2  -1 -11 1022.20 63.0982   1
   2   1  11 852.231 30.5595   1
   2   1  11 940.265 71.5142   1
   2   1  12 102.198 41.7531   1
  -2  -1 -12 94.8056 39.1982   1
   2   1  12 116.573 13.9287   1
  -2  -1 -12 88.5207 31.5027   1
  -2  -1 -12 70.6472 10.2084   1
   2   1  13 27.8671 36.9198   1
  -2  -1 -13 91.9072 31.8606   1
   2   1  13 67.2252 13.9063   1
  -2  -1 -13 108.166 45.9424   1
  -2  -1 -13 51.6758 11.4404   1
   2   1  14 51.4827 47.4965   1
  -2  -1 -14 57.0934 35.4158   1
   2   1  14 34.2821 13.5559   1
  -2  -1 -14 19.5007 39.2912   1
  -2  -2  16 73.5039 41.7569   1
   2   2 -16 34.3426 30.7190   1
   2   2 -16 59.8919 41.2601   1
   2   2 -16 28.3682 13.5210   1
  -2  -2  16 25.6864 16.6814   1
   2   2 -15 61.0328 32.6333   1
  -2  -2  15 98.1429 37.7582   1
  -2  -2  15 85.6561 16.2326   1
   2   2 -15 89.7669 15.7354   1
   2   2 -14 290.483 22.1635   1
  -2  -2  14 258.891 23.7098   1
   2   2 -14 266.137 44.5162   1
  -2  -2  14 290.846 44.6244   1
  -2  -2  13 96.5131 15.6775   1
   2   2 -13 105.228 29.6978   1
   2   2 -13 79.3238 12.6270   1
  -2  -2  13 83.8520 27.3847   1
   2   2 -12 365.782 41.9116   1
   2   2 -12 393.275 23.6766   1
  -2  -2  12 385.159 43.4883   1
  -2  -2  12 405.855 25.5465   1
   2   2 -11 858.920 32.1112   1
  -2  -2  11 905.101 36.1445   1
   2   2 -11 796.477 53.6596   1
  -2  -2  11 861.450 58.6113   1
  -2  -2  10 279.471 32.1816   1
  -2  -2  10 286.229 20.2851   1
   2   2 -10 265.496 29.9388   1
   2   2 -10 266.467 17.5506   1
   2   2  -9 1331.15 59.9137   1
   2   2  -9 1356.32 35.9373   1
  -2  -2   9 1409.16 39.4976   1
  -2  -2   9 1453.43 64.1589   1
  -2  -2   8 1504.28 38.5070   1
   2   2  -8 1541.24 59.7421   1
  -2  -2   8 1451.45 59.2505   1
   2   2  -8 1432.13 35.8204   1
   2   2  -7 826.841 39.6367   1
  -2  -2   7 808.246 26.5785   1
   2   2  -7 786.799 24.8673   1
  -2  -2   7 792.490 40.0763   1
   2   2  -6 3278.33 47.4355   1
   2   2  -6 3489.73 72.7936   1
  -2  -2   6 3433.39 72.8833   1
  -2  -2   6 3298.12 49.8276   1
   2   2  -5 15156.5 94.0675   1
   2   2  -5 14947.9 135.666   1
  -2  -2   5 15755.5 136.964   1
  -2  -2   4 16076.3 92.1173   1
   2   2  -4 16187.7 89.6452   1
  -2  -2   4 15556.6 118.661   1
   2   2  -4 15862.8 117.730   1
  -2  -2   3 1212.10 28.2411   1
   2   2  -3 1244.74 22.0996   1
  -2  -2   3 1351.99 24.0943   1
   2   2  -3 1386.10 23.7374   1
   2   2  -2 3395.27 31.9420   1
  -2  -2   2 3449.95 32.8005   1
  -2  -2   2 3173.84 32.3335   1
   2   2  -2 3271.94 32.6063   1
   2   2  -1 551.795 16.4214   1
   2   2  -1 547.673 12.0150   1
  -2  -2   1 553.459 14.7999   1
  -2  -2   1 500.176 11.2087   1
  -2  -2   0 1242.59 35.7078   1
  -2  -2   0 1253.37 15.4468   1
   2   2   0 1253.48 16.8013   1
   2   2   0 1304.53 30.3700   1
  -2  -2   0 1285.70 28.3389   1
  -2  -2  -1 3157.42 52.7195   1
  -2  -2  -1 3271.22 23.1560   1
   2   2   1 3220.63 65.6615   1
  -2  -2  -1 3089.60 63.3934   1
  -2  -2  -1 3271.72 24.0639   1
   2   2   2 897.842 12.2212   1
  -2  -2  -2 916.258 13.3728   1
  -2  -2  -2 933.539 40.3369   1
  -2  -2  -2 854.329 13.7785   1
   2   2   2 849.667 39.2062   1
  -2  -2  -2 872.326 31.5798   1
   2   2   3 3925.98 28.7713   1
  -2  -2  -3 3907.03 89.3857   1
   2   2   3 3758.54 86.4200   1
  -2  -2  -3 4064.85 74.5294   1
  -2  -2  -3 3932.23 31.7597   1
  -2  -2  -4 3712.29 77.4011   1
  -2  -2  -4 3849.80 35.1211   1
   2   2   4 3886.47 33.5026   1
  -2  -2  -4 3762.37 96.4667   1
   2   2   4 3775.80 94.6346   1
  -2  -2  -5 19.5537 10.0119   1
   2   2   5 15.3653 3.71025   1
  -2  -2  -5 13.1281 3.57275   1
  -2  -2  -5-6.93895 15.0543   1
  -2  -2  -6 3584.32 40.8773   1
   2   2   6 3751.52 109.280   1
  -2  -2  -6 3576.15 88.5851   1
   2   2   6 3520.15 40.5586   1
  -2  -2  -6 3440.06 107.286   1
  -2  -2  -7 753.597 44.0320   1
   2   2   7 757.055 53.9185   1
  -2  -2  -7 719.860 55.8409   1
  -2  -2  -7 741.891 20.0551   1
   2   2   7 725.904 20.6748   1
   2   2   8 1886.32 35.2622   1
  -2  -2  -8 1834.96 35.0427   1
  -2  -2  -8 1846.93 90.9155   1
   2   2   8 2000.33 90.8375   1
  -2  -2  -8 1971.15 74.5260   1
  -2  -2  -9 157.979 28.1413   1
   2   2   9 149.330 31.6100   1
   2   2   9 114.473 10.5809   1
  -2  -2  -9 125.693 32.0825   1
  -2  -2  -9 119.416 10.1105   1
  -2  -2 -10 344.506 38.1684   1
   2   2  10 310.326 17.1021   1
  -2  -2 -10 341.821 48.5430   1
  -2  -2 -10 315.292 16.6317   1
   2   2  11 30.4562 32.3543   1
   2   2  11 40.1261 9.40571   1
  -2  -2 -11 68.0815 27.2249   1
  -2  -2 -11 46.2832 28.5585   1
  -2  -2 -11 38.3601 7.50622   1
   2   2  12 59.9547 11.8195   1
   2   2  12 12.5113 40.8541   1
  -2  -2 -12 50.5342 30.6606   1
  -2  -2 -12 56.3880 37.1251   1
  -2  -2 -12 44.5501 8.81695   1
   2   2  13 9.62149 45.9357   1
  -2  -2 -13 19.2457 37.9409   1
   2   2  13 52.5647 11.9368   1
  -2  -2 -13 108.227 46.0462   1
  -2  -2 -13 60.6206 10.0067   1
  -2  -3  17 245.999 55.3211   1
  -2  -3  17 162.572 25.3565   1
   2   3 -17 197.938 23.4841   1
   2   3 -17 175.751 50.8271   1
   2   3 -17 209.352 42.7065   1
  -2  -3  16 300.252 30.3594   1
   2   3 -16 257.921 24.1233   1
  -2  -3  16 245.705 50.6852   1
   2   3 -16 211.266 44.1761   1
   2   3 -16 229.733 36.8861   1
   2   3 -15 119.659 38.1719   1
  -2  -3  15 145.556 22.1649   1
   2   3 -15 125.367 16.6977   1
  -2  -3  14 74.7176 15.0616   1
  -2  -3  14 106.055 33.7611   1
   2   3 -14 64.8756 23.4821   1
   2   3 -14 62.4296 13.3520   1
   2   3 -13 125.638 15.3652   1
   2   3 -13 153.289 30.5379   1
  -2  -3  13 125.851 17.4183   1
  -2  -3  13 159.966 31.3559   1
  -2  -3  12 310.047 23.0623   1
   2   3 -12 298.028 36.0435   1
  -2  -3  12 322.126 38.4329   1
   2   3 -12 288.739 19.8946   1
  -2  -3  11 1601.16 48.0905   1
   2   3 -11 1565.77 44.1404   1
   2   3 -11 1600.94 72.6151   1
  -2  -3  11 1645.07 75.1280   1
  -2  -3  10 2807.63 59.9369   1
  -2  -3  10 2816.40 89.1490   1
   2   3 -10 2700.42 54.5633   1
   2   3 -10 2715.97 86.2626   1
   2   3  -9 41.8868 15.8096   1
  -2  -3   9 27.2032 11.9577   1
   2   3  -9 41.1616 8.51906   1
  -2  -3   9 35.2817 8.29007   1
   2   3  -8 3878.70 59.1820   1
  -2  -3   8 4030.87 63.9665   1
   2   3  -8 4177.84 89.7162   1
  -2  -3   8 4282.41 91.8702   1
  -2  -3   7 6894.64 104.986   1
   2   3  -7 6642.10 102.778   1
   2   3  -7 6383.40 71.6309   1
  -2  -3   6 291.016 15.1748   1
   2   3  -6 330.267 21.3244   1
   2   3  -6 294.058 14.8907   1
  -2  -3   6 342.813 21.1365   1
   2   3  -5 14650.3 93.5417   1
   2   3  -5 14878.4 115.304   1
  -2  -3   5 14908.7 115.550   1
  -2  -3   5 14428.5 97.1094   1
   2   3  -4 25.9940 4.48480   1
  -2  -3   4 20.3349 4.70748   1
  -2  -3   4 17.9511 4.89097   1
   2   3  -4 25.3949 4.25763   1
  -2  -3   3 705.624 17.6945   1
   2   3  -3 751.016 13.7724   1
   2   3  -3 690.153 17.1937   1
  -2  -3   3 755.529 17.2581   1
   2   3  -2 1224.54 22.3007   1
  -2  -3   2 1077.26 19.3703   1
  -2  -3   2 1262.50 19.5990   1
   2   3  -2 1126.86 19.3814   1
  -2  -3   1 231.149 15.1861   1
  -2  -3   1 230.608 7.81418   1
   2   3  -1 244.846 12.4817   1
   2   3  -1 239.004 7.85203   1
  -2  -3   1 247.663 11.6053   1
  -2  -3   0 14348.0 104.879   1
  -2  -3   0 13421.5 130.712   1
  -2  -3  -1 915.485 31.3492   1
  -2  -3  -1 902.157 38.6565   1
   2   3   1 875.565 38.3330   1
  -2  -3  -2 6757.70 115.817   1
   2   3   2 7096.94 115.822   1
  -2  -3  -3 1061.46 40.5252   1
  -2  -3  -3 975.922 12.4327   1
   2   3   3 947.455 11.3754   1
  -2  -3  -3 910.775 13.5751   1
  -2  -3  -3 956.063 48.3674   1
   2   3   3 1048.03 48.6556   1
  -2  -3  -4 990.483 42.9659   1
   2   3   4 925.651 51.3242   1
   2   3   4 919.889 13.8483   1
  -2  -3  -4 924.294 51.0910   1
  -2  -3  -4 930.450 14.7195   1
  -2  -3  -5 1984.07 24.5427   1
   2   3   5 2001.31 24.6601   1
   2   3   5 2113.52 80.5052   1
  -2  -3  -5 2231.08 67.9460   1
  -2  -3  -5 2000.23 79.2111   1
   2   3   6 53.6796 5.27949   1
  -2  -3  -6 56.0356 5.56048   1
  -2  -3  -6 58.5710 18.8911   1
  -2  -3  -6 47.0296 16.6494   1
   2   3   6 36.4741 19.9078   1
   2   3   7 25.0728 18.9866   1
  -2  -3  -7 30.6429 14.4170   1
   2   3   7 25.6484 5.03991   1
  -2  -3  -7 21.0520 4.30842   1
  -2  -3  -7-3.45966 19.9772   1
   2   3   8 184.277 33.7962   1
  -2  -3  -8 145.027 26.5220   1
   2   3   8 133.372 10.0385   1
  -2  -3  -8 152.724 9.20585   1
  -2  -3  -8 125.999 28.1434   1
  -2  -3  -9 594.335 56.6507   1
   2   3   9 550.307 58.4208   1
   2   3   9 496.500 18.7823   1
  -2  -3  -9 577.642 45.0130   1
  -2  -3  -9 463.865 17.1835   1
   2   3  10 42.8239 27.1632   1
  -2  -3 -10 29.1344 23.0894   1
  -2  -3 -10 18.2965 29.2637   1
  -2  -3 -10 18.8906 6.39564   1
   2   3  10 18.7965 7.29775   1
  -2  -3 -11 324.331 44.6893   1
   2   3  11 263.744 15.3900   1
   2   3  11 356.688 58.4174   1
  -2  -3 -11 266.842 14.7112   1
  -2  -3 -11 329.721 54.2977   1
   2   3  12 23.4234 47.0216   1
  -2  -3 -12 10.8417 23.6637   1
  -2  -3 -12 8.42902 36.2468   1
   2   3  12 31.3220 9.03092   1
  -2  -3 -12 31.2909 8.75058   1
  -2  -4  17 12.7247 40.5794   1
   2   4 -17 70.2759 31.2653   1
   2   4 -17 54.2233 41.9644   1
  -2  -4  17 81.9102 20.3615   1
   2   4 -17 39.4853 16.1413   1
  -2  -4  16 339.883 51.0565   1
   2   4 -16 360.358 28.3623   1
   2   4 -16 358.287 38.5847   1
   2   4 -16 399.715 56.6642   1
  -2  -4  16 390.895 32.6330   1
   2   4 -15 297.160 35.2758   1
   2   4 -15 258.103 44.0171   1
   2   4 -15 247.553 22.0062   1
  -2  -4  15 279.840 26.7939   1
  -2  -4  15 335.592 45.3636   1
  -2  -4  14 10.1046 11.8419   1
   2   4 -14 2.10360 19.7540   1
  -2  -4  14 26.7157 25.2655   1
   2   4 -14 17.6752 8.90527   1
  -2  -4  13 2068.48 60.0006   1
   2   4 -13 2037.20 87.8986   1
   2   4 -13 2032.61 53.9333   1
  -2  -4  13 2195.76 91.7750   1
   2   4 -12 846.941 55.0652   1
   2   4 -12 830.686 33.4822   1
  -2  -4  12 931.616 57.2634   1
  -2  -4  12 858.674 37.1477   1
   2   4 -11 1.77993 16.4741   1
  -2  -4  11 15.2837 13.1291   1
   2   4 -11 7.36877 7.62176   1
  -2  -4  11 6.19533 9.66738   1
  -2  -4  10 2077.38 51.8292   1
   2   4 -10 1953.89 69.3100   1
  -2  -4  10 2179.23 73.9359   1
   2   4 -10 1946.18 47.0184   1
   2   4  -9 126.262 12.7784   1
  -2  -4   9 110.487 12.3786   1
   2   4  -9 118.925 17.4598   1
  -2  -4   9 71.1839 15.2628   1
  -2  -4   8 115.456 15.2335   1
   2   4  -8 131.047 12.3265   1
   2   4  -8 125.459 16.3475   1
  -2  -4   7 1857.20 48.7327   1
  -2  -4   7 1897.19 41.6646   1
   2   4  -7 1885.19 50.4008   1
   2   4  -7 1884.06 39.6784   1
   2   4  -6 4497.05 65.0089   1
   2   4  -6 4322.72 55.8299   1
  -2  -4   6 4505.37 59.1614   1
  -2  -4   6 4334.88 62.3061   1
  -2  -4   5 174.434 10.4646   1
   2   4  -5 186.774 9.07622   1
  -2  -4   5 193.259 11.5516   1
   2   4  -5 179.527 10.8581   1
  -2  -4   4 1491.77 29.4990   1
  -2  -4   4 1454.99 24.7560   1
   2   4  -4 1619.76 18.1229   1
   2   4  -4 1542.20 28.7206   1
   2   4  -3 41.5145 4.34057   1
  -2  -4   3 64.7102 5.79671   1
  -2  -4   3 59.5846 4.04973   1
   2   4  -3 61.7990 5.36615   1
  -2  -4   3 43.0204 4.90635   1
   2   4  -2 756.384 15.8190   1
  -2  -4   2 780.400 16.8738   1
  -2  -4   2 655.826 22.9433   1
  -2  -4   2 783.569 17.7875   1
  -2  -4   1 11087.3 86.4975   1
   2   4  -1 11300.8 52.7399   1
  -2  -4   1 11022.1 54.2301   1
  -2  -4   0 7152.49 81.7900   1
  -2  -4   0 7253.60 33.7199   1
  -2  -4   0 7185.62 34.1088   1
  -2  -4   0 6742.21 99.9810   1
   2   4   0 7229.77 34.4734   1
   2   4   0 7245.79 101.098   1
   2   4   1 381.553 27.0097   1
  -2  -4  -1 374.803 21.9215   1
  -2  -4  -1 345.650 26.3703   1
   2   4   2 5529.82 107.951   1
  -2  -4  -2 5275.95 108.764   1
  -2  -4  -2 5354.37 88.5810   1
  -2  -4  -3 1990.46 58.3732   1
   2   4   3 1935.51 69.4238   1
  -2  -4  -3 1832.64 69.7191   1
  -2  -4  -4 1094.12 46.6437   1
  -2  -4  -4 1001.56 56.0152   1
   2   4   4 1068.20 56.3329   1
   2   4   5 158.661 27.6795   1
  -2  -4  -5 131.686 4.86326   1
  -2  -4  -5 151.213 27.7922   1
   2   4   5 126.378 4.10621   1
  -2  -4  -5 177.885 22.8388   1
   2   4   6 398.519 9.70971   1
  -2  -4  -6 541.573 48.0572   1
  -2  -4  -6 497.134 38.5840   1
   2   4   6 474.964 45.9657   1
  -2  -4  -6 397.281 10.3220   1
   2   4   7 172.500 31.3794   1
   2   4   7 163.297 7.25923   1
  -2  -4  -7 168.240 30.8567   1
  -2  -4  -7 157.933 7.64285   1
  -2  -4  -7 124.188 18.6819   1
   2   4   8 10.7448 21.3296   1
  -2  -4  -8 27.2533 20.6160   1
  -2  -4  -8 18.8534 3.78000   1
  -2  -4  -8 39.7895 20.4809   1
   2   4   8 21.6852 4.18559   1
  -2  -4  -9 1071.09 63.9053   1
  -2  -4  -9 845.567 19.8420   1
   2   4   9 858.578 20.0435   1
  -2  -4  -9 876.403 73.6586   1
   2   4   9 1044.04 78.2804   1
   2   4  10 39.8658 6.56651   1
  -2  -4 -10 59.2775 26.6480   1
  -2  -4 -10 38.7403 5.83898   1
   2   4  10 48.1906 29.8955   1
  -2  -4 -10 45.0008 39.9395   1
   2   4  11 242.043 13.0928   1
   2   4  11 229.914 56.9756   1
  -2  -4 -11 341.389 50.6991   1
  -2  -4 -11 362.303 62.5519   1
  -2  -4 -11 258.903 13.5492   1
  -2  -5  17 139.098 43.1889   1
   2   5 -17 111.217 32.9523   1
   2   5 -17 101.915 18.7062   1
   2   5 -17 72.3558 28.4722   1
  -2  -5  17 89.9608 23.6426   1
  -2  -5  16 20.5071 13.8120   1
   2   5 -16 9.44133 20.7314   1
   2   5 -16-10.2129 26.3612   1
   2   5 -16 16.0234 13.7766   1
  -2  -5  16 30.5798 25.5824   1
  -2  -5  15 159.500 34.1745   1
   2   5 -15 197.665 37.7941   1
   2   5 -15 158.262 25.9427   1
   2   5 -15 136.418 17.2800   1
  -2  -5  15 135.660 21.2296   1
   2   5 -14 1258.61 71.5863   1
  -2  -5  14 1365.52 72.0152   1
  -2  -5  14 1228.31 48.8885   1
   2   5 -14 1147.74 44.3448   1
   2   5 -14 1099.14 56.0042   1
   2   5 -13 237.181 20.3454   1
   2   5 -13 258.037 35.2612   1
  -2  -5  13 214.960 30.8840   1
  -2  -5  13 238.631 21.2746   1
  -2  -5  12 953.066 52.3645   1
   2   5 -12 810.616 34.0102   1
  -2  -5  12 870.881 38.1810   1
   2   5 -12 848.290 52.3558   1
   2   5 -11 120.968 14.9403   1
   2   5 -11 118.754 20.9462   1
  -2  -5  11 109.810 15.3631   1
  -2  -5  11 101.842 17.9858   1
   2   5 -10 2007.18 66.2477   1
   2   5 -10 2138.67 49.7866   1
  -2  -5  10 2231.11 67.3258   1
   2   5  -9 6.25978 9.86394   1
   2   5  -9 11.9429 6.25219   1
  -2  -5   9-1.08080 6.43060   1
  -2  -5   9 11.3750 8.38940   1
   2   5  -8 1626.56 39.5590   1
   2   5  -8 1695.46 48.3806   1
  -2  -5   8 1631.26 41.9090   1
  -2  -5   8 1781.81 48.4107   1
  -2  -5   7 422.111 19.9615   1
   2   5  -7 394.240 18.5374   1
   2   5  -7 412.181 21.0144   1
  -2  -5   7 430.017 20.1196   1
   2   5  -6 18.1999 3.57864   1
  -2  -5   6 19.1855 4.34024   1
   2   5  -6 23.0100 5.51586   1
  -2  -5   6 13.6846 4.96705   1
   2   5  -5 2853.11 43.0360   1
  -2  -5   5 2959.32 45.6991   1
   2   5  -4 10260.9 74.8573   1
  -2  -5   4 10015.9 77.9612   1
  -2  -5   3 3429.71 31.9716   1
   2   5  -3 3286.36 38.7342   1
  -2  -5   3 3197.25 40.3820   1
  -2  -5   3 3272.76 45.7187   1
  -2  -5   2 9185.08 60.1750   1
  -2  -5   2 9759.80 73.5206   1
   2   5  -2 9846.81 57.2075   1
  -2  -5   2 8916.42 94.1361   1
   2   5  -1 49.9867 3.71156   1
  -2  -5   1 44.3501 7.55105   1
   2   5  -1 55.5616 11.0883   1
  -2  -5   1 41.3493 9.67036   1
  -2  -5   1 38.9205 3.63985   1
  -2  -5   0 2544.19 53.4615   1
   2   5   0 2484.44 64.4548   1
  -2  -5   0 2338.01 63.8997   1
  -2  -5  -1 1820.33 49.8018   1
  -2  -5  -1 1694.29 60.1817   1
   2   5   1 1703.07 59.3376   1
  -2  -5  -2 758.813 45.0707   1
  -2  -5  -2 783.182 36.5947   1
   2   5   2 711.574 43.2666   1
   2   5   3 11.1530 13.6850   1
  -2  -5  -3 20.7032 16.1247   1
  -2  -5  -3 5.44302 10.2285   1
  -2  -5  -4 220.054 25.7354   1
   2   5   4 197.234 30.2323   1
  -2  -5  -4 169.820 25.3437   1
   2   5   5 236.581 33.2679   1
  -2  -5  -5 232.620 33.7319   1
  -2  -5  -5 226.466 27.0421   1
   2   5   6-35.2520 25.4138   1
  -2  -5  -6 5.08667 13.1155   1
  -2  -5  -6 3.51240 19.1604   1
   2   5   7 16.1591 17.3564   1
  -2  -5  -7 17.7108 21.2625   1
  -2  -5  -7-1.12489 23.3591   1
  -2  -5  -8 302.064 37.5613   1
  -2  -5  -8 263.846 47.3080   1
   2   5   8 328.005 47.6330   1
   2   5   9 188.042 47.9293   1
  -2  -5  -9 117.470 28.3984   1
  -2  -5  -9 78.5563 32.6329   1
   2   5  10 259.418 52.1022   1
  -2  -5 -10 303.660 44.1687   1
  -2  -5 -10 296.458 58.0358   1
   2   6 -18 6.99696 24.2927   1
  -2  -6  18 24.4722 21.3927   1
  -2  -6  18-19.6582 41.8713   1
   2   6 -18 0.71373 17.3993   1
   2   6 -18-1.98188 38.3907   1
  -2  -6  17 43.2108 33.6279   1
   2   6 -17 110.244 27.1717   1
   2   6 -17 50.8554 14.0000   1
  -2  -6  17 76.6400 20.8960   1
   2   6 -17 89.7407 36.0574   1
  -2  -6  16 332.372 44.7346   1
   2   6 -16 306.742 35.1017   1
   2   6 -16 368.102 48.2844   1
  -2  -6  16 347.308 30.1706   1
   2   6 -16 300.795 25.0807   1
  -2  -6  15 159.337 31.0776   1
   2   6 -15 200.303 34.2202   1
   2   6 -15 169.883 20.8969   1
  -2  -6  15 171.222 21.3129   1
   2   6 -15 205.110 27.2221   1
   2   6 -14 909.268 48.8965   1
   2   6 -14 959.777 39.8092   1
   2   6 -14 878.081 58.1966   1
  -2  -6  14 1035.41 45.6275   1
  -2  -6  14 907.882 58.0537   1
   2   6 -13 228.134 20.1542   1
   2   6 -13 255.358 25.7149   1
  -2  -6  13 224.146 29.8983   1
   2   6 -13 195.219 26.7713   1
  -2  -6  13 230.694 21.2464   1
  -2  -6  12 80.7506 18.6517   1
   2   6 -12 62.8305 11.6239   1
   2   6 -12 96.2756 22.7675   1
  -2  -6  12 71.0676 13.2351   1
   2   6 -11 6.40652 6.81220   1
  -2  -6  11 12.6446 11.7327   1
   2   6 -11 2.64965 12.4225   1
   2   6 -10 164.696 19.9432   1
   2   6 -10 152.189 14.8529   1
  -2  -6  10 179.852 18.4420   1
  -2  -6  10 165.161 15.9874   1
  -2  -6   9 295.753 20.1951   1
   2   6  -9 335.036 22.2937   1
   2   6  -9 291.829 18.4297   1
  -2  -6   9 307.209 20.6353   1
   2   6  -8 19.2363 6.12565   1
   2   6  -8 11.5047 6.06425   1
  -2  -6   8 31.8197 7.42837   1
  -2  -6   8 32.0104 6.66158   1
  -2  -6   7 3715.66 60.2099   1
   2   6  -7 3429.28 33.5614   1
   2   6  -7 3769.98 58.0412   1
   2   6  -7 3219.14 34.3313   1
  -2  -6   6 8380.93 85.1765   1
   2   6  -6 8732.70 82.4799   1
  -2  -6   5 2271.15 41.2950   1
   2   6  -5 2231.50 39.3609   1
  -2  -6   4 2009.82 27.5705   1
   2   6  -4 2190.43 35.2862   1
  -2  -6   4 2045.24 19.3200   1
  -2  -6   4 2111.61 36.9977   1
  -2  -6   3 24.1559 4.22550   1
  -2  -6   3 29.3545 4.61997   1
   2   6  -3 36.6274 4.78047   1
  -2  -6   3 25.1750 6.01454   1
  -2  -6   2 1293.53 30.6422   1
  -2  -6   2 1240.18 38.8595   1
   2   6  -2 1251.88 20.8201   1
  -2  -6   2 1200.58 22.1784   1
   2   6  -1 1400.30 17.8188   1
  -2  -6   1 1328.53 46.4686   1
  -2  -6   1 1294.08 18.1100   1
  -2  -6   1 1415.40 38.2243   1
   2   6  -1 1497.00 47.9542   1
  -2  -6   0 383.959 29.2710   1
  -2  -6   0 365.901 22.6361   1
   2   6   0 401.063 29.0465   1
  -2  -6  -1 455.059 34.5055   1
  -2  -6  -1 516.064 29.6752   1
   2   6   1 524.260 35.0023   1
  -2  -6  -2 3288.68 96.2525   1
  -2  -6  -2 3466.77 80.9465   1
   2   6   2 3199.09 94.6129   1
  -2  -6  -3 3170.53 102.505   1
  -2  -6  -3 3475.27 86.8404   1
   2   6   3 3249.59 100.505   1
   2   6   4 13.1869 17.7103   1
  -2  -6  -4 19.5998 14.0227   1
  -2  -6  -4 46.1486 14.7788   1
   2   6   5 14.1005 20.6258   1
  -2  -6  -5 4.27047 14.1376   1
  -2  -6  -6 96.6945 33.1182   1
  -2  -6  -6 105.219 24.3483   1
   2   6   7 12.4177 30.3266   1
  -2  -6  -7-26.9549 24.9579   1
  -2  -6  -7 17.9926 23.3591   1
  -2  -6  -8 94.2968 25.8181   1
  -2  -6  -8 70.9327 37.6175   1
   2   6   8 49.0339 31.5643   1
   2   6   9 145.593 45.6610   1
  -2  -6  -9 199.320 41.3496   1
  -2  -6  -9 122.564 39.9625   1
  -2  -6 -10 100.774 56.1689   1
   2   7 -18 201.473 49.2799   1
  -2  -7  18 228.141 30.2081   1
   2   7 -18 255.038 36.8333   1
   2   7 -18 212.983 25.4100   1
  -2  -7  18 293.314 49.6535   1
   2   7 -17 19.2897 27.1962   1
   2   7 -17 91.7978 25.5517   1
  -2  -7  17 50.3016 32.9446   1
   2   7 -17 53.1654 14.8736   1
  -2  -7  17 46.5467 20.8561   1
  -2  -7  16 151.769 32.5310   1
  -2  -7  16 106.700 18.9533   1
   2   7 -16 98.1674 26.5634   1
   2   7 -16 128.691 19.9761   1
   2   7 -16 158.348 25.7708   1
   2   7 -15 116.382 18.2283   1
  -2  -7  15 110.271 29.0894   1
   2   7 -15 105.603 19.9797   1
   2   7 -15 72.5915 27.5483   1
  -2  -7  15 144.292 22.2750   1
  -2  -7  14 55.0188 19.1815   1
   2   7 -14 60.7031 21.7137   1
   2   7 -14 39.8428 13.1627   1
   2   7 -14 61.8274 12.8825   1
  -2  -7  14 51.2933 14.9221   1
   2   7 -13 327.819 24.0705   1
   2   7 -13 303.391 24.4488   1
  -2  -7  13 369.347 32.9711   1
   2   7 -13 333.918 32.4538   1
  -2  -7  12 4.52581 10.6695   1
   2   7 -12-0.48051 7.59800   1
   2   7 -12 2.23892 8.47496   1
  -2  -7  12 21.5711 12.2182   1
   2   7 -12 12.5496 12.9570   1
   2   7 -11 2533.49 58.2285   1
   2   7 -11 2577.34 69.6415   1
   2   7 -11 2554.62 54.9298   1
  -2  -7  11 2592.27 61.6902   1
  -2  -7  11 2776.61 69.1285   1
  -2  -7  10 359.324 22.7927   1
   2   7 -10 362.539 22.1860   1
   2   7 -10 414.263 24.5836   1
   2   7 -10 384.335 18.4766   1
  -2  -7  10 458.617 24.6527   1
   2   7  -9 2782.00 50.5494   1
   2   7  -9 2738.23 40.0981   1
  -2  -7   9 2656.16 57.4186   1
   2   7  -9 2658.12 54.1114   1
  -2  -7   8 1942.96 46.7667   1
   2   7  -8 1881.32 43.8136   1
   2   7  -7 2925.89 51.5169   1
  -2  -7   7 2932.66 54.3400   1
   2   7  -6 13398.7 103.749   1
  -2  -7   6 13075.6 107.011   1
   2   7  -5 14.0467 4.16043   1
  -2  -7   5 24.4660 5.82952   1
  -2  -7   4 1345.00 18.7336   1
  -2  -7   4 1331.41 27.6616   1
   2   7  -4 1327.17 27.9137   1
  -2  -7   4 1281.75 29.0920   1
  -2  -7   3 596.485 25.4061   1
  -2  -7   3 579.747 18.8907   1
  -2  -7   3 545.304 17.0815   1
   2   7  -3 527.799 16.0258   1
  -2  -7   2 190.892 14.2229   1
   2   7  -2 214.905 19.2267   1
  -2  -7   2 221.976 9.51607   1
  -2  -7   2 199.158 18.2151   1
   2   7  -2 198.517 8.84117   1
   2   7  -1 16.6718 11.9440   1
  -2  -7   1 9.96776 9.60243   1
  -2  -7   1 5.59409 7.48974   1
   2   7  -1 7.44434 1.86613   1
  -2  -7   1 12.1289 2.20436   1
  -2  -7   0 957.041 37.9689   1
   2   7   0 920.619 45.7689   1
  -2  -7   0 895.876 45.6727   1
  -2  -7  -1 1359.42 50.5821   1
  -2  -7  -1 1234.72 58.5254   1
   2   7   1 1410.27 60.5975   1
   2   7   2 348.475 32.7288   1
  -2  -7  -2 313.043 33.6038   1
  -2  -7  -2 286.199 25.6131   1
  -2  -7  -3 1145.80 53.0238   1
  -2  -7  -3 1132.64 64.5509   1
   2   7   3 1295.90 67.3208   1
  -2  -7  -4 305.362 32.1289   1
  -2  -7  -4 353.038 41.8850   1
   2   7   4 369.012 41.7920   1
   2   7   5 152.633 28.9931   1
  -2  -7  -5 186.079 29.5827   1
  -2  -7  -5 162.082 34.4935   1
   2   7   6 193.585 39.6184   1
  -2  -7  -6 204.771 43.7937   1
  -2  -7  -6 260.979 32.7563   1
   2   7   7 196.831 43.2144   1
  -2  -7  -7 153.294 38.3830   1
  -2  -7  -7 165.060 30.4609   1
  -2  -7  -8 56.4570 30.8044   1
   2   7   8 38.8986 37.5030   1
  -2  -7  -8 74.3895 44.7130   1
  -2  -7  -9 113.821 55.8004   1
   2   8 -18 107.292 22.1119   1
   2   8 -18 109.962 29.1046   1
  -2  -8  18 120.609 24.1505   1
   2   8 -18 99.3014 42.3943   1
  -2  -8  17 142.628 35.4216   1
  -2  -8  17 212.923 26.6406   1
   2   8 -17 183.361 39.8509   1
   2   8 -17 189.696 28.4183   1
   2   8 -17 176.495 24.8825   1
  -2  -8  16 95.2905 25.9008   1
   2   8 -16 79.6026 26.7608   1
  -2  -8  16 101.013 19.6051   1
   2   8 -16 124.787 21.8584   1
   2   8 -16 116.843 19.4881   1
   2   8 -15-30.7007 23.0785   1
   2   8 -15-23.2895 14.7279   1
   2   8 -15 20.9936 13.1948   1
  -2  -8  15 7.01175 17.2697   1
  -2  -8  15 1.57188 12.2477   1
  -2  -8  14 843.865 49.5701   1
   2   8 -14 750.632 36.6348   1
   2   8 -14 782.359 49.0616   1
   2   8 -14 796.433 38.2935   1
   2   8 -13-6.59043 15.1755   1
   2   8 -13-1.48994 9.05766   1
   2   8 -13 4.99376 9.75818   1
  -2  -8  13 10.7236 12.8968   1
  -2  -8  13-3.55895 10.3896   1
   2   8 -12 234.665 20.1605   1
   2   8 -12 270.693 25.0701   1
   2   8 -12 228.944 18.1295   1
  -2  -8  12 208.524 20.7890   1
   2   8 -11 1102.70 39.8533   1
   2   8 -11 1091.11 38.9803   1
   2   8 -11 1193.34 31.2522   1
  -2  -8  11 1039.31 39.9894   1
  -2  -8  10 3.47966 6.20392   1
   2   8 -10 9.18523 5.59554   1
   2   8 -10-1.39915 7.33767   1
   2   8 -10 5.08469 3.56124   1
   2   8  -9 1128.70 36.5099   1
  -2  -8   9 1074.28 37.1754   1
   2   8  -8 568.805 24.6069   1
  -2  -8   8 514.298 24.7163   1
  -2  -8   7 536.500 23.3244   1
   2   8  -7 525.299 22.5354   1
  -2  -8   6 1454.99 36.6532   1
   2   8  -6 1452.90 35.0478   1
  -2  -8   5 2380.94 43.3654   1
   2   8  -5 2405.10 41.5887   1
   2   8  -4 2409.06 38.2038   1
  -2  -8   4 2364.19 40.1371   1
  -2  -8   4 2547.30 44.8330   1
  -2  -8   4 2545.44 31.7727   1
   2   8  -3 342.825 12.8749   1
  -2  -8   3 341.406 21.5100   1
  -2  -8   3 332.104 13.2734   1
  -2  -8   3 356.534 16.4749   1
   2   8  -2 1753.04 57.6845   1
  -2  -8   2 2095.50 47.8054   1
   2   8  -2 2007.41 25.4404   1
  -2  -8   2 2007.73 26.9821   1
  -2  -8   2 2042.89 59.8941   1
  -2  -8   1 729.730 39.8919   1
   2   8  -1 784.158 40.2665   1
  -2  -8   1 789.572 33.6971   1
   2   8   0 1187.95 56.0654   1
  -2  -8   0 1309.99 58.9544   1
  -2  -8   0 1288.84 46.7119   1
  -2  -8  -1 1690.91 58.1595   1
  -2  -8  -1 1651.55 69.9340   1
   2   8   1 1535.61 66.8561   1
  -2  -8  -2 289.413 28.1502   1
  -2  -8  -2 283.802 36.7503   1
   2   8   2 281.231 33.7374   1
   2   8   3 15.0935 21.0866   1
  -2  -8  -3 17.9713 16.6466   1
  -2  -8  -3-13.7788 21.9302   1
  -2  -8  -4 528.207 39.7655   1
  -2  -8  -4 391.111 45.3134   1
   2   8   4 464.945 48.3807   1
  -2  -8  -5 505.073 45.2288   1
  -2  -8  -5 456.594 52.1805   1
   2   8   5 506.033 53.7161   1
   2   8   6 41.9939 32.2779   1
  -2  -8  -6 56.5090 25.8112   1
  -2  -8  -6 45.0042 30.1747   1
   2   8   7 82.0845 42.4666   1
  -2  -8  -7 105.185 37.0982   1
  -2  -8  -7 43.0161 38.5989   1
   2   9 -18-3.83057 19.0821   1
   2   9 -18 11.6143 32.7506   1
   2   9 -18 2.65900 17.6457   1
  -2  -9  18-18.0886 16.6027   1
  -2  -9  17 117.709 25.3742   1
   2   9 -17 115.609 21.0902   1
   2   9 -17 97.2493 27.9274   1
   2   9 -17 69.6556 16.0233   1
   2   9 -16 785.050 40.4896   1
   2   9 -16 768.938 53.5824   1
   2   9 -16 722.257 41.0722   1
   2   9 -15 947.041 41.7376   1
   2   9 -15 1068.22 56.8998   1
   2   9 -15 1086.88 46.6593   1
  -2  -9  15 1065.49 49.6675   1
  -2  -9  14 823.262 41.4520   1
   2   9 -14 846.099 34.5169   1
   2   9 -14 797.820 39.1097   1
   2   9 -14 866.630 46.2387   1
  -2  -9  13 600.037 34.4816   1
   2   9 -13 605.240 25.8006   1
   2   9 -13 543.769 33.8204   1
   2   9 -13 591.892 32.3657   1
   2   9 -12 259.235 19.8560   1
   2   9 -12 280.083 22.4491   1
   2   9 -12 264.529 14.2852   1
  -2  -9  12 265.347 22.7712   1
   2   9 -11 2135.57 35.2392   1
   2   9 -11 2322.47 58.2508   1
   2   9 -11 2043.68 27.3597   1
  -2  -9  11 2365.26 61.0847   1
  -2  -9  10 1124.55 40.9750   1
   2   9 -10 1203.76 39.7418   1
  -2  -9   9 484.527 25.3889   1
   2   9  -9 460.416 23.8550   1
   2   9  -8 929.639 32.2827   1
  -2  -9   8 889.685 32.7478   1
   2   9  -7 2726.52 51.1741   1
  -2  -9   7 2790.55 54.2185   1
   2   9  -6 2882.82 49.4651   1
  -2  -9   6 2843.12 51.5148   1
  -2  -9   5 322.310 16.6072   1
   2   9  -5 392.799 17.0327   1
  -2  -9   4 206.102 10.8400   1
  -2  -9   4 210.148 12.2048   1
  -2  -9   4 200.784 15.5955   1
   2   9  -4 206.295 11.3397   1
  -2  -9   3 1424.47 36.7108   1
  -2  -9   3 1385.69 26.6933   1
   2   9  -3 1490.83 25.9078   1
  -2  -9   3 1427.29 47.5443   1
  -2  -9   2 933.064 17.5065   1
  -2  -9   2 1056.41 36.6317   1
   2   9  -2 945.177 16.8784   1
  -2  -9   2 959.332 44.1010   1
  -2  -9   1 1190.79 54.6762   1
  -2  -9   1 1172.43 44.4808   1
   2   9  -1 1114.32 51.9504   1
  -2  -9   0 284.870 32.4761   1
  -2  -9   0 256.892 22.6677   1
   2   9   0 232.826 29.8299   1
  -2  -9  -1 261.067 33.6643   1
   2   9   1 344.890 37.0631   1
  -2  -9  -1 313.091 28.0132   1
  -2  -9  -2 378.945 33.9226   1
  -2  -9  -2 410.139 43.9745   1
   2   9   2 433.488 43.8844   1
   2   9   3 152.630 35.3520   1
  -2  -9  -3 76.7829 21.0197   1
  -2  -9  -3 125.036 32.8395   1
  -2  -9  -4 335.191 38.2728   1
   2   9   4 392.698 48.4157   1
  -2  -9  -4 256.535 42.4121   1
  -2  -9  -5 384.447 42.5653   1
  -2  -9  -5 266.446 45.5099   1
   2   9   5 298.112 45.8844   1
   2   9   6 36.2248 38.0388   1
  -2  -9  -6 54.2640 29.2099   1
  -2  -9  -6-14.0800 40.8160   1
   2  10 -18 338.322 32.2926   1
  -2 -10  18 380.441 39.8749   1
   2  10 -18 393.813 48.9865   1
   2  10 -18 302.115 30.6291   1
   2  10 -17 214.582 35.0011   1
   2  10 -17 202.625 24.6339   1
   2  10 -17 185.072 24.0185   1
  -2 -10  16 93.5241 21.0920   1
   2  10 -16 40.1356 18.3456   1
   2  10 -16 74.1569 15.3834   1
   2  10 -16 68.9939 17.3752   1
   2  10 -15 400.177 23.4054   1
   2  10 -15 403.931 31.8805   1
   2  10 -15 373.698 30.0092   1
  -2 -10  15 371.151 31.5906   1
  -2 -10  14 231.651 24.9160   1
   2  10 -14 218.816 22.1136   1
   2  10 -14 241.214 22.8763   1
   2  10 -14 268.276 16.1499   1
   2  10 -13 1081.86 24.6340   1
  -2 -10  13 1071.06 46.6222   1
   2  10 -13 1045.04 33.5682   1
   2  10 -13 1066.64 43.5758   1
  -2 -10  12 95.4750 15.5141   1
   2  10 -12 77.1497 14.0830   1
  -2 -10  11 181.319 19.9475   1
   2  10 -11 181.684 18.1143   1
   2  10 -10 361.434 23.1184   1
  -2 -10  10 342.925 23.8659   1
   2  10  -9 253.014 18.6029   1
  -2 -10   9 221.448 17.8721   1
   2  10  -8 87.5834 11.4545   1
  -2 -10   8 63.5763 11.3082   1
   2  10  -7 418.533 21.0451   1
  -2 -10   7 424.641 21.8792   1
   2  10  -6 2955.50 50.9609   1
  -2 -10   6 2772.16 51.2386   1
   2  10  -5 120.446 10.4988   1
  -2 -10   5 112.701 10.6418   1
  -2 -10   5 85.9653 5.34774   1
  -2 -10   5 94.6570 7.54147   1
  -2 -10   4 76.5103 12.8297   1
  -2 -10   4 97.9471 9.02035   1
   2  10  -4 85.6320 8.23958   1
  -2 -10   4 84.7376 8.68830   1
   2  10  -3 108.341 7.51884   1
  -2 -10   3 100.145 12.5493   1
  -2 -10   3 80.6134 15.6314   1
  -2 -10   3 92.4676 7.47725   1
   2  10  -2 45.9797 3.34935   1
   2  10  -2 66.1234 18.1240   1
  -2 -10   2 50.9758 11.7197   1
  -2 -10   2 41.5736 14.9426   1
  -2 -10   2 55.1065 4.07188   1
   2  10  -1 166.807 22.5510   1
  -2 -10   1 155.822 20.0894   1
  -2 -10   1 187.977 28.7765   1
  -2 -10   0 460.897 41.4036   1
  -2 -10   0 468.677 32.5472   1
   2  10   0 520.036 42.1743   1
  -2 -10  -1 469.196 44.5411   1
  -2 -10  -1 385.774 33.1835   1
   2  10   1 370.036 39.0956   1
  -2 -10  -2 55.1688 26.5350   1
  -2 -10  -2 100.024 22.3232   1
   2  10   2 122.116 31.5802   1
  -2 -10  -3 686.269 49.8080   1
   2  10   3 622.340 60.1808   1
  -2 -10  -3 519.548 53.9329   1
   2  10   4 53.6161 31.7987   1
  -2 -10  -4 44.8425 23.3114   1
  -2 -10  -4 8.42853 31.5884   1
  -2 -10  -5 56.8532 28.9768   1
   2  10   5 86.8202 40.9650   1
  -2 -10  -5-10.6948 35.3474   1
   2  11 -17 284.097 21.5167   1
   2  11 -17 277.659 27.4903   1
   2  11 -17 308.229 33.4132   1
  -2 -11  17 337.952 33.5733   1
   2  11 -16 9.86811 8.47744   1
   2  11 -16 28.8645 15.9179   1
   2  11 -16 7.47492 13.1037   1
  -2 -11  16 5.94649 14.9347   1
   2  11 -15 206.189 23.3148   1
   2  11 -15 181.678 12.4659   1
   2  11 -15 160.719 17.0147   1
  -2 -11  15 184.579 24.4247   1
  -2 -11  14 140.256 20.8565   1
   2  11 -14 117.863 18.4584   1
   2  11 -14 83.8179 7.51301   1
   2  11 -13 104.546 15.5302   1
  -2 -11  13 94.7487 16.9379   1
  -2 -11  12 208.744 21.7343   1
   2  11 -12 226.288 20.6761   1
   2  11 -11 102.704 14.4855   1
  -2 -11  11 98.6807 14.5196   1
  -2 -11  10 180.863 17.7873   1
   2  11 -10 166.638 16.3669   1
  -2 -11   9 48.3784 11.3367   1
   2  11  -9 54.7000 9.67234   1
  -2 -11   8 1394.19 40.8808   1
   2  11  -8 1391.84 40.7376   1
  -2 -11   7 2641.41 53.9623   1
   2  11  -7 2682.13 52.3216   1
   2  11  -6 94.4093 9.95851   1
  -2 -11   6 74.2823 10.0259   1
  -2 -11   5 652.772 21.3647   1
   2  11  -5 771.579 24.1593   1
  -2 -11   5 735.477 24.5008   1
  -2 -11   5 699.183 15.9589   1
  -2 -11   4 52.6715 8.94783   1
  -2 -11   4 34.4018 5.80181   1
  -2 -11   4 60.0022 13.4614   1
   2  11  -4 45.4677 6.38673   1
   2  11  -3 276.180 10.2371   1
  -2 -11   3 311.024 27.6206   1
  -2 -11   3 306.754 21.0446   1
  -2 -11   3 285.077 11.0414   1
  -2 -11   2 858.596 38.5811   1
  -2 -11   2 927.842 50.4126   1
   2  11  -2 922.901 49.9380   1
   2  11  -1 539.348 42.3641   1
  -2 -11   1 519.517 33.6465   1
  -2 -11   1 537.850 43.6881   1
   2  11   0 36.2017 18.2428   1
  -2 -11   0 50.1615 17.8111   1
  -2 -11   0 1.03591 18.6066   1
  -2 -11  -1 108.086 25.3110   1
   2  11   1 88.0638 31.5437   1
  -2 -11  -1 75.8968 29.9828   1
   2  11   2 48.0190 33.0584   1
  -2 -11  -2 27.1607 24.7746   1
  -2 -11  -2 47.2575 24.0857   1
  -2 -11  -3-59.1866 34.4386   1
   2  11   3 9.26572 32.4222   1
  -2 -11  -3-49.5315 25.8043   1
  -2 -11  -4 169.388 37.3991   1
  -2 -11  -4 105.575 47.1158   1
  -2 -12  17 127.950 23.1958   1
   2  12 -17 94.9730 16.3868   1
   2  12 -17 114.847 11.3769   1
   2  12 -17 127.744 24.6835   1
   2  12 -16 289.362 11.7058   1
  -2 -12  16 402.853 34.2583   1
   2  12 -16 266.071 15.2123   1
   2  12 -16 394.045 31.7299   1
   2  12 -15 267.932 25.9761   1
  -2 -12  15 235.224 25.9609   1
  -2 -12  14 295.875 27.7403   1
   2  12 -14 253.171 25.5554   1
   2  12 -13 460.135 30.3420   1
  -2 -12  13 419.534 28.8449   1
   2  12 -12 850.799 38.9315   1
  -2 -12  12 799.622 39.2165   1
   2  12 -11 49.1475 12.3104   1
  -2 -12  11 48.6628 12.0735   1
   2  12 -10 440.413 26.1710   1
  -2 -12  10 434.596 26.3087   1
   2  12  -9 25.8543 8.98305   1
  -2 -12   9 17.3653 9.74904   1
  -2 -12   8 138.189 15.0172   1
   2  12  -8 138.505 14.1897   1
   2  12  -7 1080.50 33.6098   1
  -2 -12   7 1063.24 34.3433   1
  -2 -12   6 50.0088 9.07794   1
   2  12  -6 60.9056 9.32493   1
  -2 -12   5 341.600 13.4459   1
  -2 -12   5 337.108 17.0008   1
   2  12  -5 406.650 17.6816   1
  -2 -12   5 365.458 17.6175   1
  -2 -12   4 206.879 15.8603   1
  -2 -12   4 246.717 12.0164   1
  -2 -12   4 196.814 20.1133   1
   2  12  -4 236.787 11.7404   1
   2  12  -3 223.336 7.72133   1
  -2 -12   3 273.621 28.1963   1
  -2 -12   3 233.020 8.72190   1
  -2 -12   3 283.474 21.0118   1
  -2 -12   2 181.026 28.1497   1
  -2 -12   2 173.059 19.7242   1
  -2 -12   1 499.755 46.2151   1
   2  12  -1 510.157 44.9488   1
  -2 -12   1 514.032 34.6722   1
  -2 -12   0 151.420 22.5098   1
   2  12   0 151.468 33.8233   1
  -2 -12   0 178.475 35.3320   1
  -2 -12  -1 85.0878 23.8911   1
   2  12   1 38.9684 29.1116   1
  -2 -12  -1 30.8928 28.3034   1
   2  12   2 68.8798 34.5061   1
  -2 -12  -2 70.5305 35.2561   1
  -2 -13  16 25.1311 19.9026   1
   2  13 -16 11.9662 17.2314   1
   2  13 -15 357.777 29.7438   1
  -2 -13  15 431.836 34.7183   1
  -2 -13  14 69.5149 18.7767   1
   2  13 -14 81.5155 18.2301   1
   2  13 -13 282.993 25.6236   1
  -2 -13  13 222.297 24.2246   1
   2  13 -12 137.579 17.8315   1
  -2 -13  12 138.963 17.6518   1
   2  13 -11 187.485 18.6944   1
  -2 -13  11 186.069 19.3373   1
   2  13 -10 729.711 33.0758   1
  -2 -13  10 759.129 34.6304   1
   2  13  -9 379.522 23.6577   1
  -2 -13   9 382.276 24.5085   1
   2  13  -8 56.5298 11.3640   1
  -2 -13   8 39.5988 9.88551   1
  -2 -13   7 1130.66 35.6917   1
   2  13  -7 1137.04 34.7574   1
  -2 -13   6 580.894 23.2060   1
   2  13  -6 632.735 23.7753   1
  -2 -13   5 71.8067 9.13746   1
  -2 -13   5 59.6754 10.1646   1
  -2 -13   5 59.6160 7.12283   1
   2  13  -5 78.3613 9.24837   1
  -2 -13   4 43.8551 11.0101   1
   2  13  -4 21.7490 4.38246   1
  -2 -13   4 19.2149 5.00540   1
  -2 -13   4 39.5718 13.4564   1
  -2 -13   3 228.520 21.0330   1
  -2 -13   3 202.831 28.8476   1
  -2 -13   2 231.988 24.8502   1
  -2 -13   2 228.094 31.3947   1
  -2 -13   1-10.1539 21.7091   1
  -2 -13   1 22.5466 17.0895   1
   2  13   0 89.0961 33.2195   1
  -2 -13   0 59.2937 22.7975   1
  -2 -13   0 115.678 34.8206   1
  -2 -14  16 208.105 28.5429   1
   2  14 -16 177.650 27.6565   1
   2  14 -15 127.573 21.7729   1
  -2 -14  15 170.667 24.3525   1
   2  14 -14 254.694 25.7859   1
  -2 -14  14 254.445 27.4339   1
  -2 -14  13 41.8964 17.1716   1
   2  14 -13 40.2108 13.2900   1
   2  14 -12 78.5399 16.0097   1
  -2 -14  12 92.9750 18.1851   1
   2  14 -11 569.958 32.0359   1
  -2 -14  11 542.239 31.9194   1
  -2 -14  10 159.676 17.7630   1
   2  14 -10 163.430 17.5360   1
  -2 -14   9 14.3945 9.17412   1
   2  14  -9 21.5039 10.3944   1
   2  14  -8 86.7449 12.6360   1
  -2 -14   8 86.3274 14.2563   1
  -2 -14   7 81.7492 11.2320   1
   2  14  -7 83.7433 11.9277   1
   2  14  -6 47.4427 9.00829   1
  -2 -14   6 49.6019 9.58356   1
   2  14  -5 190.286 11.1560   1
  -2 -14   5 188.108 11.8393   1
  -2 -14   5 125.240 12.1055   1
  -2 -14   5 216.362 12.5212   1
  -2 -14   4 112.281 18.7537   1
  -2 -14   4 77.4436 5.44885   1
  -2 -14   4 122.649 14.4839   1
  -2 -14   3 29.2644 15.3458   1
  -2 -14   3 36.4570 21.3352   1
  -2 -14   2 234.025 25.8604   1
  -2 -14   2 204.672 35.5250   1
   2  15 -14 805.198 42.7127   1
  -2 -15  14 680.799 41.4300   1
   2  15 -13 147.677 20.6537   1
  -2 -15  13 125.462 22.7227   1
   2  15 -12 45.3582 16.3175   1
  -2 -15  12 20.0899 13.3634   1
  -2 -15  11 11.1135 12.5287   1
   2  15 -11 12.1189 12.2774   1
   2  15 -10 99.2720 15.7206   1
  -2 -15  10 119.396 16.6187   1
   2  15  -9 46.4943 11.6360   1
  -2 -15   9 12.9985 10.2533   1
   2  15  -8 41.6257 12.4340   1
  -2 -15   8 25.4756 9.90117   1
  -2 -15   7 393.150 21.3275   1
   2  15  -7 373.338 19.6597   1
   2  15  -6 149.204 12.9504   1
  -2 -15   6 131.475 12.4214   1
   2  15  -5 15.9477 4.96580   1
  -2 -15   5 10.8196 5.24649   1
  -2 -15   5 6.83017 6.70829   1
  -2 -15   5 15.2147 5.67370   1
  -2 -15   4 33.0391 16.2910   1
  -2 -15   4 25.7249 11.5205   1
  -2 -16  11 230.749 24.7857   1
   2  16 -11 261.496 23.5884   1
   2  16 -10 3.86190 13.8591   1
  -2 -16  10 22.2799 14.3504   1
  -2 -16   9 77.6352 16.2172   1
   2  16  -9 78.2906 15.0814   1
   3 -18   7 33.6092 11.4395   1
  -3  18  -8 66.1103 18.6648   1
   3 -18   8 50.4991 14.8486   1
  -3  18  -8 54.9653 19.7808   1
   3 -18   8 51.3346 10.1231   1
   3 -18   9 65.2402 8.51790   1
   3 -18   9 91.7264 17.7558   1
  -3  18  -9 106.874 21.0806   1
  -3  18  -9 67.2060 16.9596   1
  -3  18 -10 15.7656 7.86568   1
  -3  18 -10 17.2496 7.00368   1
   3 -18  10 61.8297 17.7196   1
  -3  18 -10 61.5583 17.8080   1
   3 -18  11 42.2416 15.7997   1
  -3  18 -11 47.7565 18.0743   1
  -3  17  -4 81.2069 14.8023   1
   3 -17   4 59.1232 11.5761   1
   3 -17   4 50.5569 17.9500   1
  -3  17  -4 86.2263 29.5371   1
  -3  17  -4 78.3536 13.0338   1
  -3  17  -5 29.4489 12.1471   1
   3 -17   5 36.0453 13.8878   1
  -3  17  -5 71.7977 27.9715   1
  -3  17  -5 44.8526 12.3933   1
   3 -17   5 45.3234 11.2467   1
  -3  17  -6 46.7645 12.0416   1
   3 -17   6 51.3747 12.5634   1
   3 -17   6 26.5012 10.8960   1
  -3  17  -6 28.8335 23.1228   1
  -3  17  -7 35.3247 13.4390   1
   3 -17   7 10.4434 8.59068   1
   3 -17   7 32.2593 11.3085   1
  -3  17  -7 17.2108 17.6756   1
   3 -17   8 13.3254 7.75120   1
  -3  17  -8 0.58434 11.6034   1
   3 -17   8 29.5773 12.8367   1
  -3  17  -8 13.7289 16.5862   1
  -3  17  -9 104.343 19.4211   1
   3 -17   9 93.5077 16.7802   1
  -3  17  -9 74.1131 16.8372   1
   3 -17   9 51.5833 8.50370   1
  -3  17 -10 469.867 33.3703   1
   3 -17  10 434.194 29.6984   1
  -3  17 -10 366.647 23.8336   1
  -3  17 -11-3.26219 9.29276   1
   3 -17  11 0.10993 12.1745   1
  -3  17 -11 2.99944 8.71830   1
  -3  17 -12 568.901 38.9456   1
   3 -17  12 503.432 34.2865   1
  -3  17 -12 362.985 21.2666   1
  -3  17 -12 280.325 19.0417   1
  -3  17 -13 123.473 13.1304   1
   3 -17  13 222.589 24.4895   1
  -3  17 -13 217.095 27.9203   1
  -3  17 -13 131.817 13.6603   1
  -3  17 -14 67.3231 21.7401   1
   3 -17  14 61.9497 21.5188   1
  -3  17 -14 23.1989 10.0830   1
  -3  16  -1 242.880 12.4786   1
  -3  16  -1 246.851 14.6902   1
   3 -16   1 229.780 40.2114   1
  -3  16  -1 230.070 48.5646   1
  -3  16  -2 58.9121 10.2303   1
   3 -16   2 31.0724 20.3654   1
  -3  16  -2 69.0542 10.3180   1
  -3  16  -2 67.8223 35.2603   1
  -3  16  -3 7.57532 8.50687   1
   3 -16   3-3.42736 18.5758   1
  -3  16  -3-4.66643 8.02822   1
  -3  16  -3 25.9990 28.3845   1
   3 -16   4 2.31025 7.90884   1
  -3  16  -4 23.6885 10.5074   1
   3 -16   4 14.2148 14.1343   1
  -3  16  -4 8.40843 21.3042   1
  -3  16  -4 11.3247 9.89368   1
  -3  16  -5 16.5813 11.4138   1
   3 -16   5 20.6337 10.4721   1
   3 -16   5 12.3278 12.4688   1
  -3  16  -5 19.4214 19.5301   1
   3 -16   6 23.4740 9.38163   1
   3 -16   6 12.4459 9.62217   1
  -3  16  -6 25.2410 12.0328   1
  -3  16  -6-1.23767 17.4174   1
  -3  16  -7 216.524 26.4871   1
   3 -16   7 174.948 16.6867   1
   3 -16   7 204.581 16.3251   1
  -3  16  -7 182.621 20.5649   1
  -3  16  -8 665.394 35.1295   1
   3 -16   8 687.084 26.0339   1
   3 -16   8 659.928 31.6325   1
  -3  16  -8 565.528 37.9897   1
   3 -16   9 27.9173 13.7598   1
  -3  16  -9 1.98633 12.1078   1
   3 -16   9 21.7963 8.33336   1
  -3  16  -9 0.87876 13.8174   1
  -3  16 -10 1028.43 45.7937   1
   3 -16  10 844.560 28.3149   1
   3 -16  10 911.319 40.1098   1
  -3  16 -10 937.832 40.1286   1
  -3  16 -11 165.259 23.3315   1
  -3  16 -11 149.057 16.7083   1
   3 -16  11 219.433 22.4445   1
  -3  16 -11 155.053 18.1702   1
  -3  16 -12 761.263 42.5154   1
   3 -16  12 806.405 40.3833   1
  -3  16 -12 579.457 32.8098   1
  -3  16 -12 624.742 32.6509   1
  -3  16 -13 336.358 25.9395   1
   3 -16  13 332.716 27.6117   1
  -3  16 -13 313.187 29.0997   1
  -3  16 -13 328.311 26.6849   1
  -3  16 -14 52.4526 17.3620   1
  -3  16 -14 43.1030 18.9119   1
  -3  16 -14 32.3364 13.7392   1
   3 -16  14 73.3583 18.6344   1
   3 -16  15-3.12707 14.2298   1
  -3  16 -15 24.2048 14.7039   1
  -3  16 -15 41.9972 22.5632   1
  -3  16 -15 42.5933 21.0618   1
   3 -15  -1 106.236 43.5538   1
  -3  15   1 20.7036 39.4355   1
  -3  15   0 61.6053 8.00855   1
   3 -15   0 41.8573 32.9937   1
  -3  15   0 51.2214 35.6079   1
  -3  15   0 68.5246 7.72800   1
  -3  15  -1 139.524 12.8108   1
  -3  15  -1 131.861 11.8856   1
  -3  15  -1 152.570 33.3878   1
   3 -15   1 113.740 30.0268   1
  -3  15  -2 67.7507 11.3854   1
  -3  15  -2 62.9921 10.1687   1
   3 -15   2 43.6287 18.0420   1
  -3  15  -2 102.668 34.6586   1
  -3  15  -3 84.6011 13.6146   1
   3 -15   3 66.9671 11.3631   1
   3 -15   3 30.2377 15.5948   1
  -3  15  -3 69.8893 11.1659   1
  -3  15  -3 107.018 30.8571   1
  -3  15  -4 28.8616 11.8699   1
  -3  15  -4 32.1764 9.48032   1
  -3  15  -4 17.5233 22.5729   1
   3 -15   4 17.9974 8.19823   1
   3 -15   4 32.5908 13.1166   1
   3 -15   5 113.627 13.4191   1
  -3  15  -5 88.8382 21.9776   1
   3 -15   5 118.755 16.6636   1
  -3  15  -5 135.722 16.0902   1
   3 -15   6 275.923 19.4464   1
   3 -15   6 276.147 18.6400   1
  -3  15  -6 281.910 22.2040   1
  -3  15  -6 249.692 30.3432   1
  -3  15  -7 68.2018 13.1407   1
   3 -15   7 81.1503 11.2802   1
   3 -15   7 64.6955 12.1155   1
  -3  15  -7 79.9334 20.5149   1
   3 -15   8 1174.84 40.5142   1
   3 -15   8 1262.52 34.9552   1
  -3  15  -8 1175.37 50.2878   1
  -3  15  -8 1156.50 44.4024   1
   3 -15   9 579.479 24.0333   1
   3 -15   9 512.844 28.6111   1
  -3  15  -9 531.345 31.8176   1
  -3  15  -9 538.069 32.0920   1
   3 -15  10 29.0056 10.8124   1
   3 -15  10 31.3758 9.79525   1
  -3  15 -10 42.2352 15.9351   1
  -3  15 -10 69.2176 16.4554   1
  -3  15 -11 457.856 31.7881   1
   3 -15  11 412.677 21.6833   1
  -3  15 -11 416.066 29.9912   1
  -3  15 -11 536.793 30.6895   1
   3 -15  11 448.729 30.0619   1
   3 -15  12 18.4252 11.8004   1
  -3  15 -12 15.5823 12.3738   1
  -3  15 -12 3.30147 13.1511   1
  -3  15 -12 22.3706 14.7793   1
  -3  15 -13 12.1703 14.2361   1
  -3  15 -13 34.0426 18.5379   1
  -3  15 -13 17.8676 18.3311   1
   3 -15  13 6.18488 11.6106   1
  -3  15 -14 8.29810 14.0612   1
  -3  15 -14 28.6259 17.6836   1
  -3  15 -14 12.0195 12.1650   1
   3 -15  14 16.5751 13.6135   1
  -3  15 -15 66.3635 15.2855   1
  -3  15 -15 107.742 20.4504   1
   3 -15  15 140.777 23.1353   1
  -3  15 -15 98.6991 25.7155   1
   3 -15  16 42.5890 16.7821   1
  -3  15 -16 55.3683 14.6462   1
  -3  15 -16 57.3760 21.6311   1
  -3  15 -16 96.2979 30.6653   1
   3 -14  -3 81.1742 47.6430   1
   3 -14  -2 54.4982 37.4093   1
  -3  14   2 21.0540 35.4675   1
  -3  14   1 20.2126 29.3668   1
   3 -14  -1 49.2370 33.5138   1
  -3  14   1 4.32040 4.07461   1
  -3  14   1 12.5511 5.64604   1
  -3  14   0 292.476 44.0554   1
  -3  14   0 208.876 12.3887   1
   3 -14   0 193.871 35.7005   1
  -3  14   0 202.958 14.5105   1
   3 -14   1 283.231 33.6835   1
  -3  14  -1 327.095 18.6742   1
  -3  14  -1 308.628 16.9306   1
  -3  14  -1 337.083 44.5837   1
   3 -14   2-14.9404 16.4027   1
  -3  14  -2 0.41736 6.66357   1
  -3  14  -2 13.4790 7.99839   1
  -3  14  -2 3.64734 19.8954   1
   3 -14   3 592.915 23.7192   1
  -3  14  -3 558.254 25.0647   1
   3 -14   3 549.111 35.3836   1
  -3  14  -3 578.816 26.2054   1
  -3  14  -3 528.603 47.0802   1
  -3  14  -4 1057.32 36.4774   1
   3 -14   4 964.190 39.2685   1
  -3  14  -4 923.594 55.2343   1
   3 -14   4 989.755 31.8219   1
   3 -14   5 91.8222 13.0847   1
  -3  14  -5 108.065 13.6391   1
  -3  14  -5 139.913 24.4650   1
   3 -14   5 95.6458 11.9425   1
   3 -14   6 861.963 30.7849   1
   3 -14   6 796.249 30.2320   1
  -3  14  -6 955.040 49.6461   1
  -3  14  -6 836.949 35.8031   1
  -3  14  -7 57.0490 11.7641   1
   3 -14   7 56.5875 10.6663   1
  -3  14  -7 36.9542 13.6009   1
   3 -14   7 48.2150 9.58253   1
  -3  14  -8 25.2744 9.48266   1
  -3  14  -8 23.7960 15.1274   1
   3 -14   8 26.6136 9.76688   1
   3 -14   8 24.2733 7.69972   1
  -3  14  -9 5.21496 8.72667   1
   3 -14   9-2.28131 9.31538   1
  -3  14  -9 0.72341 12.7777   1
   3 -14   9-2.83860 7.04435   1
  -3  14 -10 29.7752 13.0621   1
  -3  14 -10 26.5699 14.2827   1
   3 -14  10 22.9089 10.9617   1
   3 -14  10 16.9906 9.84630   1
  -3  14 -11 21.2085 12.4503   1
  -3  14 -11 12.2805 11.6428   1
  -3  14 -11 23.9633 12.9104   1
   3 -14  11 9.61090 9.89076   1
   3 -14  11-4.90920 10.8746   1
  -3  14 -12 447.744 31.9793   1
  -3  14 -12 413.192 26.5078   1
  -3  14 -12 484.912 32.7714   1
   3 -14  12 401.386 28.0592   1
  -3  14 -13 408.106 32.1049   1
   3 -14  13 390.171 29.3841   1
  -3  14 -13 382.150 24.7873   1
  -3  14 -13 459.231 35.7625   1
   3 -14  14 194.832 22.8520   1
  -3  14 -14 218.512 28.8489   1
  -3  14 -14 207.038 24.9735   1
  -3  14 -14 226.933 19.3400   1
  -3  14 -15 112.835 23.0132   1
  -3  14 -15 111.746 15.4164   1
   3 -14  15 109.840 22.0502   1
  -3  14 -15 127.804 26.0313   1
   3 -14  16 312.390 30.4802   1
  -3  14 -16 273.196 29.1673   1
  -3  14 -16 252.502 36.8689   1
  -3  14 -16 268.305 22.3329   1
   3 -14  17-7.28694 19.7391   1
  -3  14 -17 33.4324 33.8652   1
  -3  13   4 87.1750 50.1087   1
   3 -13  -4 46.8480 36.9212   1
  -3  13   3 24.0504 4.02692   1
   3 -13  -3 21.8380 33.3079   1
  -3  13   3 54.6203 37.7273   1
  -3  13   3 14.7952 4.26818   1
   3 -13  -2-2.80105 25.6910   1
  -3  13   2 17.3741 32.3717   1
  -3  13   2 15.7082 5.51424   1
  -3  13   2 22.3564 6.23811   1
  -3  13   1 46.8892 6.93690   1
   3 -13  -1 1.85639 27.9420   1
  -3  13   1-2.16916 30.0621   1
  -3  13   1 36.8477 7.14032   1
   3 -13   0 70.0600 25.1001   1
  -3  13   0 47.6191 26.7636   1
  -3  13   0 74.8362 8.78203   1
  -3  13   0 75.1736 9.96840   1
   3 -13   1 1121.53 58.0964   1
  -3  13  -1 1163.89 70.8949   1
  -3  13  -1 1225.47 33.2818   1
  -3  13  -1 1191.42 32.0746   1
   3 -13   2 574.274 22.4907   1
  -3  13  -2 541.577 23.7633   1
  -3  13  -2 561.374 47.3322   1
  -3  13  -2 561.770 23.6239   1
   3 -13   2 583.347 38.3000   1
   3 -13   3 534.509 32.4070   1
  -3  13  -3 529.396 43.0272   1
  -3  13  -3 546.391 24.5620   1
   3 -13   3 535.906 22.5707   1
  -3  13  -3 566.514 24.7527   1
   3 -13   4 2865.08 64.3104   1
  -3  13  -4 2797.63 58.0484   1
  -3  13  -4 2771.82 89.2276   1
   3 -13   4 2810.32 51.8271   1
   3 -13   5 2045.99 47.8239   1
  -3  13  -5 2124.29 75.0581   1
   3 -13   5 2029.12 46.4081   1
  -3  13  -5 2084.89 51.5605   1
   3 -13   6 155.931 13.6354   1
   3 -13   6 135.884 13.9737   1
  -3  13  -6 152.951 22.9294   1
  -3  13  -6 143.127 16.1860   1
   3 -13   7 183.889 16.8140   1
   3 -13   7 152.012 13.0879   1
  -3  13  -7 147.340 21.3151   1
  -3  13  -7 166.201 16.8758   1
  -3  13  -8 47.9997 12.2242   1
   3 -13   8 54.8396 9.99113   1
  -3  13  -8 56.2191 14.5863   1
   3 -13   8 54.9743 10.3061   1
   3 -13   9 142.077 14.5600   1
   3 -13   9 135.973 16.1110   1
  -3  13  -9 143.698 19.3725   1
  -3  13  -9 143.974 16.7336   1
  -3  13 -10 1379.97 54.5016   1
   3 -13  10 1379.37 45.7551   1
  -3  13 -10 1316.30 48.5271   1
   3 -13  10 1430.84 42.1760   1
  -3  13 -10 1345.19 48.8657   1
   3 -13  11 1052.40 38.1690   1
  -3  13 -11 943.907 37.5718   1
   3 -13  11 1046.34 41.8900   1
  -3  13 -11 1053.40 44.8888   1
  -3  13 -11 1106.99 47.9119   1
  -3  13 -12 70.8288 11.7530   1
  -3  13 -12 87.9600 16.0280   1
   3 -13  12 76.3233 13.1725   1
  -3  13 -12 63.7153 15.8781   1
  -3  13 -13 210.852 23.0447   1
  -3  13 -13 217.631 18.0998   1
   3 -13  13 233.537 24.1768   1
  -3  13 -13 212.154 26.5672   1
  -3  13 -14 189.204 23.8329   1
  -3  13 -14 205.098 30.8233   1
   3 -13  14 215.060 23.8625   1
  -3  13 -14 208.383 19.1694   1
  -3  13 -15 22.6036 14.7656   1
   3 -13  15 8.77716 11.0674   1
  -3  13 -15 16.4313 11.7646   1
  -3  13 -15 41.0557 26.5924   1
  -3  13 -16 90.4684 22.4967   1
  -3  13 -16 102.819 16.3134   1
  -3  13 -16 90.8698 28.1636   1
  -3  13 -17 69.4410 17.7558   1
   3 -13  17 104.348 22.4438   1
  -3  13 -17 125.110 38.4378   1
  -3  13 -17 124.488 25.9764   1
   3 -12  -5 73.7750 42.4795   1
  -3  12   5 60.8607 45.1513   1
   3 -12  -4 162.201 41.2734   1
  -3  12   4 89.9591 7.55207   1
  -3  12   4 165.519 44.9522   1
  -3  12   4 109.579 8.30974   1
  -3  12   3 374.583 14.3422   1
   3 -12  -3 419.370 49.2559   1
  -3  12   3 347.745 15.2494   1
  -3  12   3 359.629 54.6665   1
  -3  12   2 100.155 9.24521   1
  -3  12   2 108.482 8.49523   1
   3 -12  -2 111.714 32.3534   1
  -3  12   2 124.301 36.7471   1
  -3  12   1 1009.49 28.3692   1
  -3  12   1 1010.14 25.2419   1
   3 -12  -1 980.942 64.1084   1
  -3  12   1 1142.34 73.4171   1
  -3  12   0 192.843 13.1293   1
   3 -12   0 224.563 32.4208   1
  -3  12   0 240.553 15.3823   1
  -3  12   0 240.003 36.1440   1
  -3  12  -1 1805.35 82.0047   1
  -3  12  -1 1866.44 39.6375   1
   3 -12   1 1716.16 72.8294   1
  -3  12  -1 1875.99 41.3870   1
  -3  12  -2 1793.29 41.2294   1
   3 -12   2 1692.30 60.5636   1
   3 -12   2 1880.20 38.9504   1
  -3  12  -2 1852.23 76.9244   1
  -3  12  -2 1829.53 41.5900   1
   3 -12   3 635.319 23.3704   1
   3 -12   3 652.609 33.5938   1
  -3  12  -3 619.921 25.7149   1
  -3  12  -3 642.945 45.8087   1
  -3  12  -4 409.205 22.0604   1
   3 -12   4 393.661 19.1440   1
   3 -12   4 380.603 22.7181   1
  -3  12  -4 414.823 33.7887   1
   3 -12   5 305.886 18.4206   1
  -3  12  -5 290.609 19.3061   1
  -3  12  -5 272.515 27.6988   1
   3 -12   5 282.743 17.6551   1
   3 -12   6 134.901 12.3626   1
   3 -12   6 128.145 13.0126   1
  -3  12  -6 144.875 14.9396   1
  -3  12  -6 167.590 21.7451   1
   3 -12   7 98.9991 12.7104   1
  -3  12  -7 102.317 13.4671   1
  -3  12  -7 112.752 17.8236   1
   3 -12   7 118.059 11.7570   1
   3 -12   8 462.928 24.7924   1
   3 -12   8 543.163 24.2258   1
  -3  12  -8 475.634 31.1943   1
  -3  12  -8 507.130 27.8485   1
   3 -12   9 815.093 33.5864   1
   3 -12   9 870.604 32.2437   1
  -3  12  -9 722.633 34.0603   1
  -3  12  -9 867.781 37.6045   1
  -3  12 -10 69.4546 14.1657   1
  -3  12 -10 78.6867 17.4312   1
   3 -12  10 93.1427 13.9501   1
  -3  12 -10 71.7102 11.3844   1
   3 -12  10 84.9153 14.9293   1
  -3  12 -11 3021.08 62.0557   1
   3 -12  11 3125.75 67.7784   1
  -3  12 -11 3380.06 86.2599   1
   3 -12  11 2917.33 68.0534   1
  -3  12 -11 3119.51 74.1853   1
  -3  12 -12 36.5682 14.0138   1
   3 -12  12 57.4332 13.8264   1
  -3  12 -12 42.6551 9.43053   1
  -3  12 -12 50.6710 18.3098   1
  -3  12 -13 129.979 14.5358   1
  -3  12 -13 136.393 19.3099   1
   3 -12  13 143.991 18.7694   1
  -3  12 -13 146.169 26.6246   1
   3 -12  14 112.253 18.9347   1
  -3  12 -14 142.026 26.1435   1
  -3  12 -14 128.380 18.8878   1
  -3  12 -14 139.859 16.5975   1
  -3  12 -15 225.305 22.3854   1
  -3  12 -15 168.291 22.2563   1
  -3  12 -15 171.716 33.5223   1
  -3  12 -16 29.8790 14.4935   1
   3 -12  16 32.0095 17.6848   1
  -3  12 -16 25.3419 13.1542   1
  -3  12 -16 44.0965 25.7011   1
  -3  12 -17 92.0067 20.5983   1
   3 -12  17 90.5255 21.6080   1
  -3  12 -17 119.266 41.6238   1
  -3  12 -17 75.4257 20.3509   1
   3 -11  -7 31.7347 44.8899   1
  -3  11   7 3.56442 3.59606   1
  -3  11   7 3.10449 4.02696   1
  -3  11   6 186.285 10.3772   1
   3 -11  -6 293.687 55.7788   1
  -3  11   6 314.445 56.4028   1
  -3  11   6 285.365 12.7836   1
   3 -11  -5 331.033 52.3866   1
  -3  11   5 292.641 13.2963   1
  -3  11   5 337.270 14.1045   1
  -3  11   4 35.0101 29.1061   1
  -3  11   4 63.2567 7.25495   1
  -3  11   4 53.3012 7.41466   1
  -3  11   3 1054.65 25.9739   1
   3 -11  -3 895.471 64.6720   1
  -3  11   3 1099.88 25.4317   1
  -3  11   3 1093.82 75.9403   1
   3 -11  -2 262.036 36.4162   1
  -3  11   2 279.473 14.7795   1
  -3  11   2 327.365 43.0415   1
  -3  11   2 277.951 13.3533   1
   3 -11  -1 218.502 32.0785   1
  -3  11   1 197.698 12.7588   1
  -3  11   1 183.130 11.6076   1
  -3  11   1 185.389 35.8494   1
  -3  11   0 201.639 13.0468   1
   3 -11   0 233.356 30.3341   1
  -3  11   0 221.274 33.2726   1
  -3  11   0 201.718 13.7686   1
  -3  11  -1 333.445 17.4568   1
   3 -11   1 356.345 16.9320   1
  -3  11  -1 342.982 17.7517   1
   3 -11   1 389.933 34.1903   1
  -3  11  -1 301.690 34.8863   1
   3 -11   2 1351.21 32.2069   1
  -3  11  -2 1356.81 35.1592   1
  -3  11  -2 1435.00 36.9542   1
  -3  11  -2 1448.19 66.7842   1
   3 -11   2 1304.72 51.1635   1
   3 -11   3 858.670 35.8612   1
   3 -11   3 808.866 25.4417   1
  -3  11  -3 900.792 49.0425   1
  -3  11  -3 789.363 27.9775   1
   3 -11   4 329.417 20.2746   1
  -3  11  -4 406.712 32.9932   1
   3 -11   4 376.367 18.5084   1
  -3  11  -4 357.562 19.9524   1
   3 -11   5 21.7445 7.49221   1
  -3  11  -5 42.2762 10.0376   1
  -3  11  -5 19.5222 13.8763   1
   3 -11   5 24.9455 6.98401   1
   3 -11   6 537.697 23.7126   1
  -3  11  -6 562.687 35.0285   1
   3 -11   6 577.894 23.3272   1
  -3  11  -6 533.106 26.1650   1
  -3  11  -7 8.40678 8.13873   1
   3 -11   7 4.67904 5.65930   1
  -3  11  -7 5.90536 9.64205   1
   3 -11   7 4.74695 5.86540   1
  -3  11  -8 44.6911 11.4309   1
   3 -11   8 36.9088 9.51135   1
   3 -11   8 40.2875 8.62619   1
  -3  11  -8 43.3649 11.0616   1
  -3  11  -9 1108.46 37.3541   1
   3 -11   9 1254.61 39.8641   1
   3 -11   9 1077.44 38.0705   1
  -3  11  -9 1155.92 42.3455   1
  -3  11 -10 1327.04 38.5177   1
   3 -11  10 1357.39 43.6136   1
   3 -11  10 1291.73 43.1716   1
  -3  11 -10 1402.88 48.0297   1
  -3  11 -10 1537.52 57.7545   1
  -3  11 -11 14.8679 13.2582   1
  -3  11 -11 18.6342 11.7751   1
   3 -11  11 8.49355 8.28953   1
  -3  11 -11 9.03530 6.79356   1
  -3  11 -12 1377.60 50.8761   1
   3 -11  12 1287.59 46.2157   1
  -3  11 -12 1307.14 40.6355   1
  -3  11 -12 1386.25 61.8936   1
  -3  11 -13 618.865 35.6886   1
  -3  11 -13 554.852 29.1182   1
  -3  11 -13 666.616 48.4100   1
   3 -11  14 548.073 34.3689   1
  -3  11 -14 543.043 35.1890   1
  -3  11 -14 598.066 32.3311   1
  -3  11 -14 520.933 44.8339   1
  -3  11 -15 0.66476 10.5946   1
  -3  11 -15-5.78910 12.4376   1
   3 -11  15 3.11126 13.2481   1
  -3  11 -16 132.001 38.5308   1
  -3  11 -16 139.344 21.0999   1
   3 -11  16 105.421 21.1014   1
  -3  11 -16 144.711 20.9947   1
  -3  11 -17 9.10878 16.2439   1
   3 -11  17-3.73287 18.0439   1
  -3  11 -17-5.94128 12.9075   1
  -3  11 -17 23.5282 38.7027   1
  -3  10   8 51.0717 7.33337   1
  -3  10   8 31.6503 7.65211   1
   3 -10  -7 59.2659 32.9929   1
  -3  10   7 70.3676 8.54046   1
  -3  10   7 71.3328 9.31935   1
  -3  10   7 44.4895 46.3163   1
  -3  10   6 183.904 11.9006   1
  -3  10   6 159.932 11.3627   1
   3 -10  -6 165.530 41.0636   1
  -3  10   6 222.928 44.9833   1
  -3  10   5 891.513 23.4603   1
  -3  10   5 792.203 23.4592   1
   3 -10  -5 894.336 67.5826   1
  -3  10   5 944.671 76.7162   1
  -3  10   4 23.4596 6.25704   1
  -3  10   4 44.2143 6.24795   1
  -3  10   4 37.3890 23.0763   1
   3 -10  -3 164.458 31.8239   1
  -3  10   3 133.330 10.3792   1
  -3  10   3 144.752 10.3760   1
  -3  10   3 155.150 31.3181   1
  -3  10   2 2.20939 21.2251   1
  -3  10   2-0.76639 4.58226   1
   3 -10  -2-5.30760 19.3943   1
  -3  10   2 10.7389 5.01182   1
  -3  10   1 626.094 21.7370   1
   3 -10  -1 664.877 47.2860   1
  -3  10   1 677.624 21.6488   1
  -3  10   1 709.469 52.4914   1
  -3  10   0 158.390 11.7651   1
   3 -10   0 147.628 21.0676   1
  -3  10   0 175.287 24.6270   1
  -3  10   0 153.850 11.8602   1
  -3  10  -1 10.2581 6.38620   1
  -3  10  -1 2.80817 5.56563   1
   3 -10   1 18.4637 5.80647   1
  -3  10  -1 3.05175 15.5567   1
   3 -10   1-12.9494 13.0205   1
   3 -10   2 716.655 37.2866   1
  -3  10  -2 713.606 45.5201   1
   3 -10   2 750.834 23.3528   1
  -3  10  -2 731.765 25.4345   1
   3 -10   3 28.1622 5.67527   1
  -3  10  -3 48.1309 12.8431   1
  -3  10  -3 38.7958 7.90607   1
   3 -10   3 42.8198 9.58180   1
  -3  10  -4 2180.87 46.2747   1
   3 -10   4 2145.44 46.3022   1
  -3  10  -4 2111.35 70.8702   1
   3 -10   4 2070.48 41.8184   1
   3 -10   5 4868.27 66.8513   1
   3 -10   5 5368.67 68.4422   1
  -3  10  -5 5165.64 101.612   1
  -3  10  -5 5168.81 73.5929   1
  -3  10  -6 33.2083 7.99864   1
   3 -10   6 27.1571 6.58330   1
  -3  10  -6 54.9342 11.5606   1
   3 -10   6 28.2445 7.43605   1
   3 -10   7 449.948 23.0036   1
  -3  10  -7 419.584 24.1394   1
   3 -10   7 491.189 22.8020   1
  -3  10  -7 452.865 24.3458   1
   3 -10   8 298.367 19.7287   1
   3 -10   8 303.569 20.0163   1
  -3  10  -8 314.210 21.4428   1
  -3  10  -8 289.479 18.4270   1
  -3  10  -9 184.723 23.4045   1
   3 -10   9 186.496 18.6035   1
  -3  10  -9 204.436 15.6542   1
   3 -10   9 164.763 15.6947   1
  -3  10  -9 178.623 17.4630   1
  -3  10 -10 115.596 20.5809   1
  -3  10 -10 71.6341 12.6523   1
  -3  10 -10 82.5410 10.7205   1
   3 -10  10 89.6693 14.4960   1
   3 -10  10 70.6009 11.4554   1
  -3  10 -11 98.3942 12.9574   1
  -3  10 -11 111.250 16.2975   1
   3 -10  11 119.395 16.6815   1
  -3  10 -11 124.255 22.0557   1
  -3  10 -12 97.1372 15.5709   1
  -3  10 -12 103.719 14.9156   1
  -3  10 -12 101.872 23.5552   1
   3 -10  13 4.27923 8.44710   1
  -3  10 -13 1.42765 11.6148   1
  -3  10 -13 9.43016 9.28345   1
  -3  10 -13 16.6273 18.8710   1
   3 -10  14 122.724 18.1784   1
  -3  10 -14 96.2519 16.3297   1
  -3  10 -14 92.0445 25.7499   1
  -3  10 -14 89.2425 16.0225   1
  -3  10 -15 46.9672 15.3451   1
   3 -10  15 40.0814 14.7836   1
  -3  10 -15 33.4491 13.2352   1
  -3  10 -15 81.5875 30.3455   1
   3 -10  16 139.364 21.4404   1
  -3  10 -16 160.226 39.6272   1
  -3  10 -16 116.263 19.9277   1
  -3  10 -16 136.723 22.5113   1
  -3  10 -17 107.902 22.3608   1
  -3  10 -17 74.1180 34.8789   1
  -3  10 -17 89.9283 21.1674   1
   3 -10  17 84.9551 22.2123   1
  -3   9   9 0.45149 51.5597   1
   3  -9  -9-45.2874 43.2652   1
  -3   9   9 1.77982 6.98209   1
  -3   9   9 16.0584 8.79179   1
   3  -9  -8 121.501 41.1548   1
  -3   9   8 115.762 11.0357   1
  -3   9   8 112.663 43.4126   1
  -3   9   8 119.811 12.2791   1
  -3   9   7 281.896 17.0979   1
   3  -9  -7 287.278 46.1347   1
  -3   9   7 350.713 16.0086   1
  -3   9   7 299.181 52.6098   1
   3  -9  -6 905.190 72.4011   1
  -3   9   6 841.931 24.2608   1
  -3   9   6 944.727 26.4960   1
  -3   9   6 1030.81 80.1357   1
  -3   9   5 285.446 15.1758   1
  -3   9   5 259.848 14.1562   1
   3  -9  -5 284.024 40.7023   1
  -3   9   5 309.903 47.5509   1
   3  -9  -4 67.7141 22.6804   1
  -3   9   4 33.5550 6.66255   1
  -3   9   4 34.7052 6.61903   1
  -3   9   4 88.5915 30.9082   1
  -3   9   3 271.819 14.5959   1
   3  -9  -3 318.315 41.4966   1
  -3   9   3 396.182 47.3704   1
  -3   9   3 295.112 14.3682   1
  -3   9   2 107.356 9.60601   1
  -3   9   2 112.337 9.52258   1
   3  -9  -2 135.523 25.1447   1
  -3   9   2 148.776 31.2937   1
  -3   9   1 7.05148 5.12054   1
  -3   9   1 13.6915 17.0119   1
  -3   9   1 3.02329 4.90339   1
   3  -9  -1 11.2800 16.6900   1
   3  -9   0 1186.59 29.4699   1
  -3   9   0 1035.24 28.3261   1
   3  -9   0 1164.05 57.9155   1
  -3   9   0 1175.09 29.6048   1
  -3   9   0 1316.33 66.4223   1
  -3   9  -1 1776.58 37.5475   1
   3  -9   1 1703.90 59.2298   1
   3  -9   1 1708.60 33.9415   1
  -3   9  -1 1709.87 35.8850   1
  -3   9  -1 1782.16 70.7325   1
  -3   9  -2 193.161 22.8495   1
   3  -9   2 171.733 18.4025   1
  -3   9  -2 182.683 12.6519   1
   3  -9   2 182.949 11.8448   1
   3  -9   3 196.531 16.0044   1
   3  -9   3 285.139 15.6653   1
  -3   9  -3 263.413 27.7731   1
  -3   9  -3 274.820 17.5621   1
  -3   9  -4 53.2155 14.2877   1
   3  -9   4 57.2003 8.19366   1
  -3   9  -4 60.6117 8.99522   1
   3  -9   4 49.2159 8.41218   1
   3  -9   5 4113.19 58.3955   1
   3  -9   5 3780.04 58.3731   1
  -3   9  -5 3673.04 60.8368   1
  -3   9  -5 3716.96 77.2561   1
   3  -9   6 8808.98 89.7518   1
  -3   9  -6 8116.27 94.4044   1
  -3   9  -6 8398.35 101.389   1
   3  -9   6 8203.59 88.6416   1
   3  -9   7 924.038 31.8493   1
  -3   9  -7 927.980 31.1012   1
   3  -9   7 830.562 29.7421   1
  -3   9  -7 837.046 31.8903   1
   3  -9   8 543.804 26.6087   1
  -3   9  -8 469.264 25.5908   1
   3  -9   8 459.575 23.1812   1
  -3   9  -8 551.075 22.8982   1
   3  -9   9 875.153 35.7306   1
   3  -9   9 898.293 33.7644   1
  -3   9  -9 942.986 36.7432   1
  -3   9  -9 903.897 30.9558   1
  -3   9  -9 1010.60 48.2254   1
  -3   9 -10 276.823 27.8270   1
   3  -9  10 279.594 22.7975   1
  -3   9 -10 243.328 18.6728   1
  -3   9 -10 235.461 19.4944   1
  -3   9 -11 2043.81 53.3630   1
   3  -9  11 1941.05 53.8559   1
  -3   9 -11 2011.81 75.1227   1
  -3   9 -11 1995.51 57.4214   1
   3  -9  12 432.217 27.6257   1
  -3   9 -12 448.239 29.2551   1
  -3   9 -12 452.220 27.6688   1
  -3   9 -12 461.161 40.8755   1
  -3   9 -13 22.5386 18.3635   1
  -3   9 -13 21.3314 12.2829   1
   3  -9  13 22.4023 9.59878   1
  -3   9 -13 19.7077 10.0019   1
  -3   9 -14 34.0736 14.1082   1
   3  -9  14-12.4351 14.1055   1
  -3   9 -14-3.74734 11.3344   1
  -3   9 -14 20.4616 19.9008   1
  -3   9 -15 194.773 39.1816   1
  -3   9 -15 182.812 24.4691   1
   3  -9  15 151.708 21.8042   1
  -3   9 -15 206.698 24.3537   1
   3  -9  16-10.3479 10.5992   1
  -3   9 -16-12.4569 13.1326   1
  -3   9 -16 6.75602 14.9688   1
  -3   9 -16-35.8758 29.6058   1
  -3   9 -17 106.235 26.3103   1
  -3   9 -17 67.4100 18.4307   1
   3  -9  17 117.039 19.6815   1
  -3   9 -17 145.493 47.0486   1
  -3   8  10 157.349 14.4412   1
   3  -8 -10 146.390 16.1739   1
   3  -8 -10 149.778 57.8454   1
  -3   8  10 152.448 15.8196   1
  -3   8  10 149.621 55.4856   1
  -3   8   9 142.458 12.7921   1
   3  -8  -9 150.732 14.6498   1
  -3   8   9 116.597 44.0416   1
   3  -8  -9 98.3208 42.5877   1
  -3   8   9 173.848 15.1022   1
   3  -8  -8 10.6449 8.62182   1
  -3   8   8 10.4143 36.3735   1
  -3   8   8 9.30619 7.77675   1
   3  -8  -8 43.2585 39.3134   1
  -3   8   8-12.8124 7.10456   1
  -3   8   7 39.0743 31.2320   1
  -3   8   7 22.0707 7.62691   1
  -3   8   7 17.4259 6.72122   1
   3  -8  -7 16.7680 29.1357   1
   3  -8  -7 50.0553 6.27783   1
  -3   8   6 16.8707 6.09783   1
  -3   8   6 26.6213 6.60852   1
   3  -8  -6 43.5655 26.5143   1
  -3   8   6 32.3512 26.4424   1
  -3   8   5 116.804 10.2984   1
   3  -8  -5 89.3970 29.3187   1
  -3   8   5 104.956 9.39153   1
  -3   8   5 94.9765 23.7115   1
  -3   8   4 39.8760 20.1429   1
  -3   8   4 14.2778 4.63238   1
   3  -8  -4 17.1304 19.1629   1
  -3   8   4 19.1256 5.67948   1
  -3   8   3 1666.88 80.3986   1
  -3   8   3 1605.08 32.8996   1
   3  -8  -3 1629.77 76.4258   1
  -3   8   3 1638.57 32.1121   1
  -3   8   2 3330.83 107.152   1
  -3   8   2 3340.33 45.5407   1
   3  -8  -2 3075.27 98.1928   1
  -3   8   2 3235.47 45.4448   1
  -3   8   1 16.3489 4.60918   1
  -3   8   1 16.9142 4.99066   1
   3  -8  -1 11.0056 13.6420   1
   3  -8   0 5067.32 56.5465   1
  -3   8   0 5009.57 58.4120   1
  -3   8   0 4920.78 59.0409   1
   3  -8   0 4955.65 105.918   1
  -3   8   0 5274.10 119.425   1
  -3   8  -1 4242.73 54.8428   1
  -3   8  -1 4234.62 57.0864   1
   3  -8   1 4287.78 90.1838   1
  -3   8  -1 4174.09 101.492   1
   3  -8   1 4165.84 51.1402   1
   3  -8   2 994.722 25.6399   1
  -3   8  -2 1006.07 48.3576   1
  -3   8  -2 1020.68 27.3030   1
   3  -8   2 1002.19 36.8951   1
  -3   8  -3 8678.98 129.085   1
   3  -8   3 8767.78 93.2738   1
  -3   8  -3 8672.48 83.3537   1
   3  -8   3 8469.72 76.7945   1
   3  -8   4 3454.46 51.7548   1
   3  -8   4 3797.42 55.0816   1
  -3   8  -4 3483.19 73.6138   1
  -3   8  -4 3687.06 56.4215   1
   3  -8   5 1109.86 30.0345   1
   3  -8   5 1039.54 29.4360   1
  -3   8  -5 1055.89 31.4593   1
  -3   8  -5 1020.13 35.2830   1
   3  -8   6 556.122 23.4265   1
  -3   8  -6 549.521 22.8173   1
  -3   8  -6 534.324 23.9135   1
   3  -8   6 518.237 22.0907   1
   3  -8   7 58.2282 9.87091   1
  -3   8  -7 65.0817 10.8130   1
   3  -8   7 73.7512 10.0697   1
  -3   8  -7 78.7157 9.36493   1
   3  -8   8 167.347 16.3969   1
  -3   8  -8 171.467 15.3237   1
   3  -8   8 161.795 14.7043   1
  -3   8  -8 164.576 13.5448   1
  -3   8  -8 184.731 22.2384   1
  -3   8  -9 449.174 23.3779   1
   3  -8   9 473.321 27.9351   1
  -3   8  -9 468.312 25.7259   1
  -3   8  -9 476.515 34.9043   1
  -3   8 -10 5120.78 83.1450   1
   3  -8  10 4926.33 94.7266   1
   3  -8  10 4835.72 80.0938   1
  -3   8 -10 5060.76 113.874   1
  -3   8 -10 5030.08 84.8899   1
  -3   8 -11 444.037 28.1956   1
   3  -8  11 477.217 26.8274   1
  -3   8 -11 527.890 42.4825   1
  -3   8 -11 496.026 28.0495   1
  -3   8 -12 1118.58 43.9450   1
   3  -8  12 1103.02 42.0111   1
  -3   8 -12 1143.40 46.1885   1
  -3   8 -12 1167.21 63.8533   1
  -3   8 -13 97.7286 16.2040   1
   3  -8  13 127.458 17.3919   1
  -3   8 -13 125.566 19.7906   1
  -3   8 -13 149.211 31.0945   1
   3  -8  14 7.11670 11.6126   1
  -3   8 -14 35.7233 21.8230   1
  -3   8 -14 21.2495 12.8713   1
  -3   8 -14 30.2831 11.7242   1
  -3   8 -15 573.849 42.1202   1
   3  -8  15 525.189 34.9635   1
  -3   8 -15 506.299 33.5898   1
  -3   8 -15 548.215 58.6620   1
  -3   8 -16 474.885 34.1890   1
   3  -8  16 469.454 33.6303   1
  -3   8 -16 510.138 43.8412   1
  -3   8 -16 468.447 58.6285   1
  -3   8 -17 110.590 29.4251   1
  -3   8 -17 101.870 20.9777   1
   3  -8  17 131.651 24.8183   1
  -3   8 -17 126.951 45.8331   1
  -3   7  11 285.765 20.2828   1
   3  -7 -11 295.682 58.4908   1
   3  -7 -11 321.541 22.1100   1
  -3   7  11 314.802 23.0534   1
  -3   7  11 391.481 73.7747   1
   3  -7 -10 3.99435 9.92233   1
  -3   7  10 20.8742 9.02785   1
  -3   7  10 15.2526 10.1707   1
  -3   7  10 16.2507 41.1543   1
   3  -7 -10-37.4652 29.5084   1
  -3   7   9 423.196 23.0008   1
  -3   7   9 371.811 19.7605   1
   3  -7  -9 431.085 56.9167   1
   3  -7  -9 364.435 21.1122   1
  -3   7   9 325.070 57.3522   1
  -3   7   8 160.287 13.1866   1
  -3   7   8 162.121 34.7292   1
  -3   7   8 162.448 14.2605   1
   3  -7  -8 148.413 36.3407   1
   3  -7  -8 179.611 15.0077   1
  -3   7   7 454.639 20.7317   1
  -3   7   7 439.896 19.4192   1
   3  -7  -7 424.366 48.4785   1
   3  -7  -7 457.169 21.6534   1
   3  -7  -6 98.1318 10.6582   1
  -3   7   6 99.2336 10.0072   1
   3  -7  -6 77.7525 27.1695   1
  -3   7   6 102.159 10.0647   1
  -3   7   6 78.2147 28.6551   1
  -3   7   5 292.070 14.9641   1
   3  -7  -5 281.372 16.3874   1
   3  -7  -5 308.440 39.7459   1
  -3   7   5 307.571 38.5585   1
  -3   7   5 306.464 14.6759   1
  -3   7   4 948.168 24.5955   1
   3  -7  -4 986.005 28.3156   1
   3  -7  -4 915.355 60.3534   1
  -3   7   4 923.299 59.5659   1
  -3   7   4 951.013 25.4522   1
  -3   7   3 42.5606 6.52966   1
  -3   7   3 44.0520 22.2693   1
   3  -7  -3 85.6204 23.1154   1
  -3   7   3 46.2148 6.45510   1
  -3   7   2 8747.16 74.9733   1
   3  -7  -2 8541.04 155.942   1
  -3   7   2 9094.33 168.516   1
  -3   7   2 8894.96 73.5034   1
   3  -7  -1 4762.73 107.241   1
  -3   7   1 4801.61 53.8503   1
  -3   7   1 5047.02 117.664   1
  -3   7   1 4869.06 56.1380   1
   3  -7   0 123.108 9.20262   1
   3  -7   0 126.955 17.8447   1
  -3   7   0 120.844 9.00269   1
  -3   7   0 112.612 19.6749   1
  -3   7   0 103.254 9.07928   1
  -3   7  -1 2324.06 71.7811   1
  -3   7  -1 2296.38 40.3299   1
   3  -7   1 2230.54 36.1809   1
  -3   7  -1 2296.10 38.3711   1
   3  -7   1 2142.84 56.8339   1
   3  -7   2 815.766 22.6620   1
   3  -7   2 847.832 29.8549   1
  -3   7  -2 814.085 23.6208   1
  -3   7  -2 831.314 40.3295   1
  -3   7  -3 165.848 17.6335   1
   3  -7   3 179.917 11.3886   1
  -3   7  -3 179.261 11.8635   1
   3  -7   3 178.385 12.3316   1
   3  -7   4 1698.14 36.3363   1
   3  -7   4 1588.62 34.3629   1
  -3   7  -4 1650.57 37.0347   1
  -3   7  -4 1542.57 40.3776   1
  -3   7  -5 2022.87 42.2813   1
   3  -7   5 1884.46 39.0750   1
  -3   7  -5 1998.20 42.3268   1
   3  -7   5 2151.74 42.7307   1
  -3   7  -6 1127.31 33.2345   1
  -3   7  -6 1202.28 31.4701   1
   3  -7   6 1100.48 31.5180   1
   3  -7   6 1198.76 35.1501   1
   3  -7   7 626.598 28.3262   1
  -3   7  -7 612.783 24.1346   1
  -3   7  -7 587.471 25.3281   1
  -3   7  -8 2321.85 71.9390   1
  -3   7  -8 2109.15 48.5315   1
  -3   7  -8 2105.54 50.3083   1
   3  -7   8 2072.61 46.9556   1
   3  -7   8 2147.12 55.9247   1
  -3   7  -9 1860.45 49.8169   1
   3  -7   9 1827.22 56.4248   1
   3  -7   9 1738.18 45.4566   1
  -3   7  -9 1756.03 48.0034   1
  -3   7  -9 1857.92 68.5058   1
  -3   7 -10 664.087 32.2463   1
   3  -7  10 649.090 29.2019   1
  -3   7 -10 667.615 44.3867   1
  -3   7 -10 704.564 31.3252   1
   3  -7  11 956.918 37.6259   1
  -3   7 -11 1064.65 44.1778   1
  -3   7 -11 978.889 57.6816   1
  -3   7 -11 983.989 38.9849   1
  -3   7 -12 834.366 37.0561   1
  -3   7 -12 813.789 42.1151   1
   3  -7  12 756.361 34.7868   1
  -3   7 -12 743.927 53.2002   1
  -3   7 -13 285.033 27.2046   1
   3  -7  13 262.852 22.5320   1
  -3   7 -13 257.492 22.2472   1
  -3   7 -13 351.216 42.3434   1
  -3   7 -14 748.115 45.6322   1
  -3   7 -14 709.479 59.8859   1
   3  -7  14 668.813 36.2938   1
  -3   7 -14 746.424 38.4204   1
  -3   7 -15 427.643 30.2030   1
  -3   7 -15 428.909 38.3004   1
   3  -7  15 379.921 29.9498   1
  -3   7 -15 381.793 53.4844   1
  -3   7 -16 42.0278 20.7163   1
  -3   7 -16 13.3049 15.9660   1
   3  -7  16 26.2222 15.1293   1
  -3   7 -16 27.4093 34.1063   1
  -3   7 -17 104.830 50.4546   1
  -3   7 -17 57.9122 29.2050   1
   3  -7  17 39.2611 17.0683   1
  -3   7 -17 26.1768 16.4040   1
   3  -6 -12 50.8682 46.2438   1
  -3   6  12 37.4388 14.4619   1
   3  -6 -12 18.2544 11.1819   1
  -3   6  11 10.6038 11.6582   1
   3  -6 -11 1.12771 9.45343   1
   3  -6 -11 40.5709 40.2615   1
  -3   6  11 3.46549 46.9596   1
  -3   6  10 10.3761 11.7759   1
   3  -6 -10 0.85505 7.98207   1
  -3   6  10-29.4964 36.8134   1
  -3   6   9 44.9137 10.0705   1
   3  -6  -9 35.0320 8.06442   1
   3  -6  -9 20.5309 33.2220   1
  -3   6   9 76.6685 37.2412   1
  -3   6   8 15.4303 6.75793   1
   3  -6  -8 3.50084 25.1637   1
   3  -6  -8 15.5991 8.59101   1
  -3   6   8 24.8879 31.9156   1
   3  -6  -7 862.518 62.8228   1
   3  -6  -7 855.455 28.2745   1
  -3   6   7 854.395 27.7630   1
  -3   6   7 844.975 65.2262   1
  -3   6   6 4566.86 60.7619   1
   3  -6  -6 4206.92 131.181   1
  -3   6   6 4353.41 57.5776   1
  -3   6   6 4683.62 141.996   1
   3  -6  -6 4487.32 63.1350   1
  -3   6   5 103.757 9.45972   1
   3  -6  -5 97.6025 9.83298   1
   3  -6  -5 137.766 28.9693   1
  -3   6   5 89.3391 9.00054   1
  -3   6   5 81.2320 25.9040   1
   3  -6  -4 1713.10 35.9747   1
  -3   6   4 1757.33 33.9280   1
   3  -6  -4 1714.23 76.0199   1
  -3   6   4 1766.56 78.8568   1
  -3   6   4 1742.54 33.5961   1
  -3   6   3 1628.55 31.4748   1
  -3   6   3 1577.81 30.9666   1
   3  -6  -3 1575.84 33.6807   1
   3  -6  -3 1688.10 70.5321   1
  -3   6   3 1635.76 72.2310   1
  -3   6   2 7203.00 140.893   1
  -3   6   2 6772.74 61.9140   1
  -3   6   2 6949.31 65.1278   1
   3  -6  -2 6824.84 132.274   1
  -3   6   1 4302.60 49.6008   1
   3  -6  -1 4614.46 100.161   1
  -3   6   1 4567.85 105.211   1
  -3   6   1 4308.74 51.4739   1
  -3   6   0 34.9483 6.52293   1
   3  -6   0 49.2968 13.1430   1
   3  -6   0 60.9707 6.79700   1
  -3   6   0 48.4579 15.2353   1
  -3   6   0 46.6648 6.42466   1
  -3   6  -1 2057.70 63.2732   1
  -3   6  -1 2111.64 35.8292   1
   3  -6   1 2125.90 51.9063   1
   3  -6   1 2125.00 33.9538   1
   3  -6   2 42.2386 5.81763   1
  -3   6  -2 35.1022 9.46993   1
  -3   6  -2 31.5241 5.60738   1
   3  -6   2 33.3697 6.66952   1
   3  -6   3 6388.92 63.9398   1
  -3   6  -3 6335.58 65.6696   1
  -3   6  -3 6344.74 82.9902   1
   3  -6   3 6529.23 69.7570   1
  -3   6  -4 873.245 27.2531   1
   3  -6   4 967.894 27.6370   1
   3  -6   4 880.803 25.2140   1
  -3   6  -4 871.034 26.1954   1
   3  -6   5 2099.90 44.2108   1
  -3   6  -5 1991.96 41.6521   1
   3  -6   5 1975.80 39.3939   1
  -3   6  -5 2068.34 40.1584   1
   3  -6   6 1116.62 36.2811   1
  -3   6  -6 1104.01 31.7252   1
  -3   6  -6 1090.73 32.2480   1
  -3   6  -7 1777.98 61.1066   1
  -3   6  -7 1536.13 40.6509   1
   3  -6   7 1505.76 37.6990   1
   3  -6   7 1503.71 46.0581   1
  -3   6  -7 1582.19 40.5211   1
  -3   6  -8 3442.27 66.5230   1
   3  -6   8 3348.18 72.5406   1
   3  -6   8 3089.64 56.4317   1
  -3   6  -8 3368.51 61.9472   1
  -3   6  -8 3505.36 89.9365   1
   3  -6   9 2326.83 51.7292   1
  -3   6  -9 2582.73 62.2594   1
   3  -6   9 2336.67 65.6571   1
  -3   6  -9 2453.52 55.3884   1
  -3   6  -9 2567.94 82.4262   1
  -3   6 -10 48.9025 12.6431   1
  -3   6 -10 52.6130 11.2428   1
   3  -6  10 49.4000 10.7612   1
  -3   6 -10 12.8258 16.0922   1
  -3   6 -11 2059.89 54.4401   1
  -3   6 -11 2051.47 65.9486   1
  -3   6 -11 1992.48 86.5873   1
   3  -6  11 2057.13 53.6230   1
  -3   6 -12 36.0766 11.7827   1
   3  -6  12 28.0320 8.92156   1
  -3   6 -12 30.7195 24.1092   1
  -3   6 -12 33.9120 13.2818   1
  -3   6 -13-16.4834 16.4429   1
  -3   6 -13 3.46197 8.91351   1
  -3   6 -13-19.4713 26.2445   1
   3  -6  13 7.95205 9.72233   1
  -3   6 -14 20.5772 24.0282   1
  -3   6 -14 19.3965 10.6892   1
  -3   6 -14 38.0931 19.5581   1
   3  -6  14 36.8262 13.1336   1
  -3   6 -15 493.354 42.5547   1
   3  -6  15 416.452 30.5560   1
  -3   6 -15 465.459 56.6125   1
  -3   6 -15 482.704 31.7498   1
  -3   6 -16 77.2996 26.4061   1
  -3   6 -16 75.8589 15.4374   1
   3  -6  16 95.0365 19.3687   1
  -3   6 -16 59.6296 39.0590   1
   3  -6  17 5.70728 17.1495   1
  -3   6 -17-7.82694 28.9495   1
  -3   6 -17-7.83842 43.8743   1
  -3   5  12-7.68286 12.5573   1
   3  -5 -12-15.6385 10.0145   1
  -3   5  11 59.1219 13.0581   1
   3  -5 -11 59.3245 11.3560   1
  -3   5  11 42.4479 29.3152   1
  -3   5  10 93.4109 14.7418   1
   3  -5 -10 77.0681 12.5591   1
  -3   5  10 82.7330 30.1344   1
  -3   5   9 383.857 21.6723   1
   3  -5  -9 332.037 43.5786   1
  -3   5   9 449.723 55.5640   1
   3  -5  -9 336.876 19.8884   1
  -3   5   8 548.084 24.0290   1
   3  -5  -8 580.501 53.0318   1
  -3   5   8 666.156 61.8551   1
   3  -5  -8 537.417 23.2521   1
  -3   5   7 140.934 12.2973   1
   3  -5  -7 123.137 29.1488   1
  -3   5   7 128.583 28.4208   1
   3  -5  -7 110.231 10.7592   1
   3  -5  -6 849.280 57.0088   1
  -3   5   6 935.492 27.6309   1
  -3   5   6 922.343 63.3114   1
   3  -5  -6 954.901 28.0497   1
   3  -5  -5 913.114 26.3565   1
   3  -5  -5 851.830 54.2506   1
  -3   5   5 888.828 25.3689   1
  -3   5   5 959.031 59.2158   1
   3  -5  -4 1606.27 70.2743   1
  -3   5   4 1670.44 32.4683   1
   3  -5  -4 1614.39 33.8603   1
  -3   5   4 1721.79 72.8433   1
  -3   5   4 1618.46 32.0225   1
  -3   5   3 8584.59 70.8639   1
   3  -5  -3 8532.67 148.224   1
  -3   5   3 8694.12 71.5642   1
  -3   5   3 8702.02 155.214   1
   3  -5  -3 8428.83 76.3329   1
   3  -5  -2 129.071 19.5939   1
  -3   5   2 119.348 9.02203   1
  -3   5   2 138.413 20.0789   1
   3  -5  -2 135.196 10.3094   1
  -3   5   2 115.445 8.09427   1
   3  -5  -1 2934.16 74.7523   1
  -3   5   1 2860.98 38.5517   1
  -3   5   1 2917.49 41.3503   1
  -3   5   1 2978.15 80.3511   1
  -3   5   0 2524.32 38.8204   1
   3  -5   0 2477.95 36.1306   1
   3  -5   0 2556.40 60.1850   1
  -3   5   0 2506.54 69.0552   1
  -3   5   0 2433.91 36.2297   1
  -3   5  -1 2137.74 34.3979   1
   3  -5   1 2072.53 32.6109   1
  -3   5  -1 2195.91 57.7440   1
   3  -5   1 2187.40 47.0923   1
  -3   5  -2 1928.16 33.6057   1
   3  -5   2 1904.72 37.6958   1
   3  -5   2 1805.66 31.3136   1
  -3   5  -2 1827.12 43.3628   1
   3  -5   3 3506.90 45.2971   1
  -3   5  -3 3557.20 47.6446   1
  -3   5  -3 3742.64 54.2386   1
   3  -5   3 3780.51 52.4272   1
  -3   5  -4 1823.29 36.4984   1
  -3   5  -4 1815.32 36.1773   1
   3  -5   4 1878.66 39.4545   1
   3  -5   5 720.509 23.2671   1
  -3   5  -5 816.215 25.9775   1
   3  -5   5 822.965 29.0975   1
  -3   5  -5 755.654 24.9887   1
   3  -5   6 2254.29 54.0826   1
   3  -5   6 2200.03 42.0376   1
  -3   5  -6 2411.05 50.1652   1
  -3   5  -6 2224.67 44.3864   1
  -3   5  -7 19.6071 9.74653   1
  -3   5  -7 17.7132 6.78163   1
   3  -5   7 28.1528 8.70659   1
   3  -5   7 31.1821 6.08987   1
  -3   5  -7 23.6699 6.57007   1
  -3   5  -8 7.73062 12.9361   1
   3  -5   8 29.1142 10.4724   1
  -3   5  -8 13.9442 8.23728   1
   3  -5   8 27.1462 7.33428   1
  -3   5  -8 18.8997 7.48980   1
  -3   5  -9 577.468 32.4359   1
   3  -5   9 496.494 24.0564   1
  -3   5  -9 602.526 43.8215   1
  -3   5  -9 497.825 24.8500   1
  -3   5 -10 2369.93 69.6195   1
   3  -5  10 2358.62 53.6746   1
  -3   5 -10 2313.57 54.9032   1
  -3   5 -10 2506.63 92.2394   1
  -3   5 -11 151.731 16.7975   1
  -3   5 -11 155.793 21.0806   1
   3  -5  11 140.881 15.6846   1
  -3   5 -11 102.464 24.6026   1
  -3   5 -12 272.728 20.7264   1
  -3   5 -12 322.456 42.7186   1
   3  -5  12 327.098 23.0155   1
  -3   5 -12 308.742 30.9492   1
  -3   5 -13 29.0783 9.75876   1
  -3   5 -13 15.0124 15.9403   1
   3  -5  13 38.7988 12.4198   1
  -3   5 -13 25.6196 28.5604   1
  -3   5 -14 53.1780 23.5637   1
  -3   5 -14 6.67278 10.4512   1
   3  -5  14 32.8246 12.4575   1
  -3   5 -14 8.77717 27.3103   1
  -3   5 -15 261.262 44.8026   1
  -3   5 -15 261.497 33.0413   1
  -3   5 -15 298.850 25.2160   1
   3  -5  15 254.459 24.3058   1
   3  -5  16 208.675 24.0127   1
  -3   5 -16 260.560 38.5732   1
  -3   5 -16 185.968 50.2708   1
  -3   5 -16 254.265 25.2738   1
  -3   4  13 144.727 18.3711   1
   3  -4 -13 131.136 46.8887   1
   3  -4 -13 102.909 15.2474   1
  -3   4  13 151.660 55.4801   1
  -3   4  12 9.17610 9.81193   1
  -3   4  12 5.31872 42.7355   1
   3  -4 -12 21.5230 34.0067   1
   3  -4 -12 4.67395 9.71908   1
  -3   4  11 1327.88 43.5567   1
   3  -4 -11 1326.65 40.7620   1
   3  -4 -11 1275.98 84.5320   1
  -3   4  11 1414.25 98.8233   1
   3  -4 -10 550.918 59.0131   1
  -3   4  10 521.433 26.5242   1
   3  -4 -10 513.359 24.2971   1
  -3   4  10 567.639 61.4355   1
  -3   4   9 1039.56 35.1811   1
   3  -4  -9 1054.07 33.9057   1
  -3   4   9 1051.77 75.0865   1
   3  -4  -9 954.618 68.8997   1
  -3   4   8 941.626 31.0963   1
  -3   4   8 1020.60 69.8634   1
   3  -4  -8 947.965 30.2842   1
  -3   4   7-3.24723 18.4851   1
  -3   4   7 9.72002 5.30605   1
   3  -4  -7 15.1291 6.12659   1
  -3   4   6 10.5716 5.28554   1
  -3   4   6-5.57034 16.1549   1
   3  -4  -6 0.50161 4.83979   1
   3  -4  -5 429.859 38.7701   1
  -3   4   5 426.150 17.3724   1
  -3   4   5 458.137 38.8340   1
   3  -4  -5 386.715 17.1367   1
   3  -4  -4 857.451 24.1063   1
   3  -4  -4 898.944 49.7307   1
  -3   4   4 869.865 49.4303   1
  -3   4   4 870.522 23.2636   1
   3  -4  -3 871.145 45.8134   1
   3  -4  -3 871.057 23.8799   1
  -3   4   3 904.388 22.7997   1
  -3   4   3 932.925 48.4627   1
   3  -4  -2 3638.42 86.0399   1
  -3   4   2 3622.92 88.6029   1
  -3   4   2 3673.20 44.0413   1
  -3   4   2 3703.29 45.5386   1
   3  -4  -2 3667.63 47.8681   1
  -3   4   1 5171.02 53.1964   1
   3  -4  -1 5208.44 90.3868   1
  -3   4   1 5565.75 101.982   1
   3  -4  -1 5343.82 57.1492   1
  -3   4   1 5396.36 51.8576   1
   3  -4   0 4931.08 74.2233   1
  -3   4   0 4758.63 85.7868   1
  -3   4   0 4668.10 47.7270   1
  -3   4   0 4617.70 50.7355   1
   3  -4   0 4609.32 47.4393   1
   3  -4   1 16005.6 87.1797   1
   3  -4   1 15761.3 108.710   1
  -3   4  -1 15410.1 127.592   1
  -3   4  -2 1073.04 24.4950   1
  -3   4  -2 1124.85 28.6314   1
   3  -4   2 1158.20 27.8220   1
   3  -4   2 1034.94 22.9215   1
   3  -4   3 3643.94 52.3186   1
  -3   4  -3 3552.12 45.8360   1
  -3   4  -3 3527.34 49.5524   1
   3  -4   4 836.100 28.1978   1
  -3   4  -4 802.892 25.4232   1
   3  -4   4 768.846 22.0050   1
  -3   4  -4 808.955 23.3144   1
  -3   4  -5 4683.22 67.4425   1
   3  -4   5 4587.62 72.8571   1
  -3   4  -5 4674.67 59.2999   1
   3  -4   5 4420.65 55.1268   1
   3  -4   6 374.746 23.7671   1
  -3   4  -6 387.860 30.0893   1
   3  -4   6 322.533 16.0376   1
  -3   4  -6 371.060 21.7689   1
  -3   4  -6 317.574 16.8591   1
  -3   4  -7 2.86850 9.56813   1
   3  -4   7 13.3187 8.07964   1
  -3   4  -7 1.81807 7.70789   1
  -3   4  -7-1.32154 4.92857   1
   3  -4   7 20.5556 6.76717   1
  -3   4  -8 237.604 22.4392   1
   3  -4   8 248.932 16.5576   1
  -3   4  -8 221.175 28.1523   1
  -3   4  -8 223.491 15.8318   1
   3  -4   9 2675.94 53.7049   1
  -3   4  -9 2822.43 72.9987   1
  -3   4  -9 2841.33 94.6663   1
  -3   4  -9 2591.22 54.9645   1
  -3   4 -10 73.5136 18.3840   1
  -3   4 -10 56.1716 10.1513   1
  -3   4 -10 46.5778 18.1570   1
   3  -4  10 56.4942 11.0889   1
  -3   4 -11 1900.79 68.5575   1
   3  -4  11 1803.13 48.8381   1
  -3   4 -11 1885.74 50.0209   1
  -3   4 -11 1912.61 88.0789   1
  -3   4 -12-6.19591 14.7313   1
   3  -4  12-2.47177 7.67730   1
  -3   4 -12 20.1574 10.1832   1
  -3   4 -12 7.04993 18.6476   1
  -3   4 -13 260.606 31.1702   1
  -3   4 -13 268.906 20.6976   1
  -3   4 -13 242.294 40.9017   1
   3  -4  13 250.626 21.5123   1
  -3   4 -14 768.159 53.9219   1
  -3   4 -14 800.063 36.8756   1
   3  -4  14 767.298 37.2187   1
  -3   4 -14 757.973 68.5792   1
  -3   4 -15 134.277 18.1148   1
   3  -4  15 134.370 19.1191   1
  -3   4 -15 119.289 28.2235   1
  -3   4 -15 122.641 40.8188   1
  -3   4 -16 64.1508 16.9592   1
  -3   4 -16 64.4244 33.5759   1
  -3   4 -16 34.0370 47.1389   1
   3  -4  16 54.9318 19.2256   1
  -3   3  14 35.8338 50.2851   1
   3  -3 -14 26.3475 35.5002   1
   3  -3 -14 13.2145 11.6376   1
  -3   3  14 14.1552 15.2735   1
   3  -3 -13 333.854 23.6144   1
   3  -3 -13 342.939 59.1633   1
  -3   3  13 345.076 64.0333   1
  -3   3  13 377.090 27.5695   1
   3  -3 -12 150.477 15.3304   1
  -3   3  12 128.655 16.5905   1
   3  -3 -12 146.291 41.3846   1
  -3   3  12 85.1721 40.3823   1
   3  -3 -11 373.087 21.9280   1
  -3   3  11 454.775 58.5607   1
  -3   3  11 387.194 25.6358   1
   3  -3 -11 374.115 48.4361   1
  -3   3  10 1426.92 42.5226   1
   3  -3 -10 1289.36 37.4190   1
   3  -3 -10 1289.50 78.5526   1
  -3   3  10 1384.92 87.8716   1
   3  -3  -9 0.50033 19.9616   1
   3  -3  -9 33.9870 8.29551   1
  -3   3   9 41.1925 9.46148   1
  -3   3   9 0.96451 22.6182   1
   3  -3  -8 89.8038 10.1831   1
  -3   3   8 91.6901 10.4150   1
   3  -3  -8 80.1899 25.2477   1
  -3   3   8 106.381 24.7301   1
   3  -3  -7 921.779 27.9536   1
   3  -3  -7 944.330 58.1864   1
  -3   3   7 949.656 29.6697   1
  -3   3   7 1025.97 61.4220   1
  -3   3   6 6039.59 138.110   1
  -3   3   6 5769.95 68.1196   1
   3  -3  -6 5708.90 132.133   1
   3  -3  -6 5730.30 66.5575   1
   3  -3  -5 404.890 34.4284   1
  -3   3   5 382.368 34.5467   1
  -3   3   5 363.364 15.9282   1
   3  -3  -5 342.614 15.5443   1
  -3   3   4 504.996 36.5873   1
   3  -3  -4 501.041 17.9629   1
  -3   3   4 477.519 17.2470   1
  -3   3   3 5158.07 53.0972   1
   3  -3  -3 5053.36 55.3047   1
  -3   3   3 5262.32 107.502   1
  -3   3   2 2830.65 38.1550   1
   3  -3  -2 2788.87 39.8744   1
  -3   3   2 2756.98 72.8688   1
  -3   3   2 2750.19 38.2297   1
   3  -3  -1 2203.77 35.3252   1
  -3   3   1 2168.06 32.3744   1
  -3   3   1 2125.08 33.3261   1
   3  -3  -1 2127.27 51.7911   1
  -3   3   1 2119.56 57.9533   1
  -3   3   0 5813.80 55.6059   1
   3  -3   0 6101.72 71.2707   1
  -3   3   0 6023.44 52.7355   1
   3  -3   0 6068.50 52.6293   1
  -3   3   0 6034.25 83.2245   1
   3  -3   1 987.928 25.5361   1
  -3   3  -1 938.959 20.7692   1
  -3   3  -1 915.228 25.8397   1
  -3   3  -2 14046.2 84.1857   1
   3  -3   2 14402.3 81.7793   1
  -3   3  -2 13568.8 93.7551   1
   3  -3   2 14386.8 98.9886   1
   3  -3   3 20743.5 131.646   1
  -3   3  -3 20211.8 121.867   1
  -3   3  -3 19825.1 104.319   1
   3  -3   3 19799.9 99.7014   1
  -3   3  -4 59.4459 8.22815   1
   3  -3   4 68.1760 6.80461   1
  -3   3  -4 65.7920 7.18315   1
   3  -3   4 61.0720 9.33840   1
  -3   3  -5 16470.2 135.695   1
   3  -3   5 15968.9 145.239   1
   3  -3   5 15412.0 100.691   1
  -3   3  -5 15940.4 106.226   1
   3  -3   6 3067.12 47.9831   1
  -3   3  -6 3243.10 66.7322   1
  -3   3  -6 3181.64 50.0890   1
   3  -3   6 3199.75 70.9175   1
  -3   3  -6 3476.62 87.1708   1
  -3   3  -7 2.87274 10.9938   1
  -3   3  -7 7.93245 9.08962   1
   3  -3   7-5.52080 5.91242   1
   3  -3   7-5.73694 9.09514   1
  -3   3  -7 7.15847 5.96034   1
   3  -3   8 132.351 10.6892   1
  -3   3  -8 125.207 16.8178   1
  -3   3  -8 118.832 11.5414   1
  -3   3  -8 133.244 23.2928   1
  -3   3  -9 1864.97 64.2643   1
   3  -3   9 1764.27 43.2740   1
  -3   3  -9 1858.96 83.2942   1
  -3   3  -9 1828.14 44.9787   1
  -3   3 -10 729.653 29.7699   1
  -3   3 -10 752.748 44.7719   1
   3  -3  10 740.405 28.4839   1
  -3   3 -10 815.350 58.6177   1
  -3   3 -11 1107.88 38.1104   1
   3  -3  11 1238.17 39.6271   1
  -3   3 -11 1171.51 56.5744   1
  -3   3 -11 1167.80 73.7858   1
  -3   3 -12 158.757 24.7282   1
   3  -3  12 164.247 17.3406   1
  -3   3 -12 129.552 29.1260   1
  -3   3 -12 136.318 15.7194   1
  -3   3 -13 4.34003 26.1507   1
   3  -3  13 13.6134 10.2000   1
  -3   3 -13 30.4301 17.5466   1
  -3   3 -13 12.5908 10.3000   1
   3  -3  14 179.959 19.6395   1
  -3   3 -14 188.702 34.7199   1
  -3   3 -14 189.961 44.4374   1
  -3   3 -14 174.740 19.2113   1
  -3   3 -15 259.743 41.2964   1
  -3   3 -15 245.774 22.9744   1
  -3   3 -15 290.794 58.2360   1
   3  -3  15 263.501 23.6994   1
  -3   2  14 42.5144 13.5952   1
   3  -2 -14 76.6151 13.1843   1
   3  -2 -14 100.300 53.5336   1
  -3   2  14 8.17045 39.2597   1
  -3   2  13 1023.37 43.0033   1
   3  -2 -13 968.277 37.8469   1
   3  -2 -13 874.404 76.3814   1
  -3   2  13 1043.67 85.6790   1
  -3   2  12 571.094 30.6156   1
   3  -2 -12 533.542 27.1190   1
  -3   2  12 585.537 63.0406   1
   3  -2 -12 543.238 57.7362   1
   3  -2 -11 34.9733 10.4346   1
  -3   2  11 3.12438 8.29589   1
   3  -2 -11 14.6020 20.7525   1
  -3   2  11 41.6305 35.2636   1
  -3   2  10 90.3805 33.1220   1
   3  -2 -10 51.8762 9.68867   1
   3  -2 -10 34.7567 18.3442   1
  -3   2  10 66.8660 11.1987   1
  -3   2   9 71.1481 10.8937   1
   3  -2  -9 68.6056 9.74535   1
   3  -2  -9 64.9958 19.3817   1
  -3   2   9 82.4330 23.4056   1
  -3   2   8 948.300 31.2716   1
   3  -2  -8 841.324 27.9014   1
   3  -2  -8 931.291 57.7791   1
  -3   2   8 932.836 60.3751   1
  -3   2   7 663.013 24.6796   1
   3  -2  -7 660.577 23.2802   1
  -3   2   7 691.217 49.3697   1
   3  -2  -7 672.163 46.4883   1
   3  -2  -6 4602.88 58.4146   1
  -3   2   6 4894.77 61.7948   1
   3  -2  -6 4620.39 111.778   1
  -3   2   6 4956.59 118.424   1
   3  -2  -5 4893.92 57.6095   1
   3  -2  -5 5231.74 112.772   1
  -3   2   5 5202.19 114.706   1
  -3   2   5 5079.59 59.2213   1
   3  -2  -4 1424.99 29.9979   1
  -3   2   4 1465.95 56.1808   1
   3  -2  -4 1427.29 54.5751   1
  -3   2   4 1445.78 29.4216   1
  -3   2   3 18822.3 99.9978   1
   3  -2  -3 18994.2 182.507   1
  -3   2   3 18604.8 187.427   1
   3  -2  -3 18463.1 102.146   1
   3  -2  -2 101.900 7.70047   1
  -3   2   2 140.241 17.0425   1
   3  -2  -2 158.846 16.4162   1
  -3   2   2 120.515 8.01070   1
   3  -2  -1 9484.17 70.6271   1
  -3   2   1 9567.28 68.2332   1
  -3   2   1 9559.77 65.9035   1
  -3   2   0 1618.90 25.9960   1
  -3   2   0 1675.54 36.1140   1
   3  -2   0 1594.07 29.2620   1
   3  -2   1 9510.03 62.2126   1
  -3   2  -1 9569.94 75.5602   1
  -3   2  -1 9568.66 69.1156   1
  -3   2  -1 9396.33 63.4493   1
  -3   2  -2 243.086 13.1346   1
  -3   2  -2 232.668 10.6048   1
   3  -2   2 229.197 10.1032   1
  -3   2  -3 35562.6 172.281   1
   3  -2   3-0.03018 44.3287   1
  -3   2  -4 15302.1 95.6979   1
   3  -2   4 15527.4 137.582   1
   3  -2   4 15091.7 90.6633   1
  -3   2  -4 15428.9 126.795   1
  -3   2  -5 3969.20 70.1995   1
  -3   2  -5 3621.47 49.0988   1
   3  -2   5 3802.99 73.9987   1
   3  -2   5 3626.58 47.7581   1
  -3   2  -5 3924.11 89.8668   1
  -3   2  -6 415.660 25.8557   1
   3  -2   6 393.691 17.0412   1
   3  -2   6 413.015 27.5705   1
  -3   2  -6 404.248 17.9286   1
  -3   2  -6 414.421 33.8463   1
  -3   2  -7 103.880 15.4435   1
   3  -2   7 65.3979 8.30826   1
  -3   2  -7 81.7113 9.65592   1
  -3   2  -7 102.243 23.0577   1
  -3   2  -8 433.137 31.0875   1
   3  -2   8 437.927 19.9366   1
  -3   2  -8 560.147 44.9838   1
  -3   2  -8 401.030 20.0182   1
   3  -2   9 2003.41 44.8580   1
  -3   2  -9 2092.30 71.6924   1
  -3   2  -9 2056.80 87.6614   1
  -3   2  -9 2125.35 46.6373   1
  -3   2 -10 1763.90 44.6035   1
  -3   2 -10 1898.69 71.0495   1
   3  -2  10 1723.14 43.4396   1
  -3   2 -10 1815.09 87.4727   1
  -3   2 -11 302.665 33.4295   1
  -3   2 -11 257.716 18.7432   1
   3  -2  11 235.581 18.2144   1
  -3   2 -11 271.057 40.6790   1
  -3   2 -12 573.466 27.5453   1
  -3   2 -12 632.928 48.3528   1
   3  -2  12 582.206 28.2526   1
  -3   2 -12 586.818 58.1509   1
  -3   2 -13 21.5738 23.5634   1
  -3   2 -13 16.9247 10.2167   1
   3  -2  13-13.1423 10.4505   1
  -3   2 -13 6.99725 32.2071   1
   3  -2  14 13.4577 10.7281   1
  -3   2 -14 16.9319 11.5870   1
  -3   2 -14 26.2901 41.5952   1
  -3   2 -14-3.52604 21.1427   1
  -3   2 -15 69.6574 15.0702   1
   3  -2  15 84.3264 15.9991   1
  -3   2 -15 58.3816 43.7039   1
  -3   2 -15 36.0238 32.7448   1
  -3   1  15 20.6835 15.9546   1
   3  -1 -15 36.3643 13.8350   1
   3  -1 -15 29.3392 48.8386   1
  -3   1  15 14.3846 41.0819   1
  -3   1  14 426.319 31.2727   1
   3  -1 -14 427.352 57.0632   1
  -3   1  14 477.252 62.3473   1
   3  -1 -14 435.784 27.4900   1
   3  -1 -13-0.66371 9.34655   1
  -3   1  13 13.3916 11.8743   1
   3  -1 -13-8.84246 23.7305   1
  -3   1  12 163.940 17.5929   1
   3  -1 -12 124.109 33.9271   1
   3  -1 -12 138.163 14.9172   1
  -3   1  12 158.437 38.2906   1
   3  -1 -11 318.073 19.7763   1
  -3   1  11 272.232 42.3180   1
   3  -1 -11 338.570 42.7674   1
  -3   1  11 309.710 21.9734   1
   3  -1 -10 281.003 18.5070   1
  -3   1  10 279.319 20.5109   1
   3  -1 -10 281.434 37.6521   1
  -3   1  10 344.354 41.8119   1
   3  -1  -9 476.494 42.4939   1
   3  -1  -9 450.590 21.7301   1
  -3   1   9 464.563 23.7492   1
  -3   1   9 567.371 47.6994   1
   3  -1  -8 673.876 24.9037   1
  -3   1   8 706.528 27.1097   1
   3  -1  -8 683.588 47.5726   1
  -3   1   8 756.562 51.5448   1
   3  -1  -7 462.207 19.5111   1
  -3   1   7 468.648 20.6975   1
  -3   1   7 452.324 37.9820   1
   3  -1  -7 442.832 36.9180   1
   3  -1  -6 3043.16 47.0402   1
  -3   1   6 3130.70 49.6755   1
  -3   1   6 3014.62 88.0145   1
   3  -1  -6 3052.34 86.8467   1
  -3   1   5 331.724 28.1438   1
  -3   1   5 306.248 14.5506   1
   3  -1  -5 296.414 14.5153   1
   3  -1  -5 323.715 26.8223   1
   3  -1  -4 629.380 34.1084   1
  -3   1   4 657.125 19.6241   1
  -3   1   4 658.176 35.5025   1
   3  -1  -4 636.557 19.5958   1
  -3   1   3 280.833 12.5772   1
   3  -1  -3 288.864 21.0025   1
   3  -1  -3 289.247 12.7161   1
  -3   1   3 285.315 21.9488   1
  -3   1   2 13858.6 135.840   1
   3  -1  -2 13767.6 115.598   1
  -3   1   1 457.939 14.3554   1
   3  -1  -1 462.406 15.0535   1
   3  -1  -1 474.117 17.5968   1
  -3   1   1 497.805 14.8877   1
  -3   1   1 416.066 18.8715   1
   3  -1   0 2111.72 28.8999   1
  -3   1   0 2094.14 28.8588   1
   3  -1   0 2093.25 34.8655   1
  -3   1   0 2053.32 34.7216   1
  -3   1   0 2076.77 30.3976   1
   3  -1   0 2076.97 31.3839   1
  -3   1  -1 12448.0 87.8282   1
  -3   1  -1 12289.1 69.7945   1
   3  -1   1 11816.4 66.8772   1
   3  -1   1 12700.9 94.4350   1
  -3   1  -1 12295.6 75.7724   1
   3  -1   2 465.412 13.4161   1
   3  -1   2 489.106 20.8361   1
  -3   1  -2 481.019 14.2995   1
  -3   1  -2 460.451 19.3622   1
   3  -1   3 4972.77 46.4535   1
  -3   1  -3 5350.23 72.0571   1
  -3   1  -3 5042.62 48.6642   1
   3  -1   4 1295.39 25.4394   1
  -3   1  -4 1388.44 41.6416   1
  -3   1  -4 1324.01 27.0476   1
  -3   1  -5 3772.48 74.2063   1
   3  -1   5 3867.08 47.2046   1
  -3   1  -5 3745.63 48.3567   1
  -3   1  -6 1239.21 46.0659   1
  -3   1  -6 1162.49 29.4519   1
   3  -1   6 1182.96 27.9065   1
  -3   1  -7 15.0075 12.2377   1
  -3   1  -7 9.33953 5.07457   1
   3  -1   7 1.04769 4.17524   1
  -3   1  -7 21.2430 14.8573   1
  -3   1  -8 1566.49 60.6310   1
   3  -1   8 1621.11 36.2321   1
  -3   1  -8 1561.07 37.6192   1
   3  -1   8 1538.22 78.9927   1
  -3   1  -8 1630.12 76.6496   1
  -3   1  -9 1492.96 38.4988   1
   3  -1   9 1480.62 82.7396   1
  -3   1  -9 1552.76 79.1406   1
   3  -1   9 1507.93 37.4806   1
  -3   1  -9 1668.30 65.6107   1
   3  -1  10 68.9819 27.2840   1
  -3   1 -10 97.5139 22.0191   1
  -3   1 -10 61.2005 10.3772   1
   3  -1  10 60.5065 9.94831   1
  -3   1 -10 75.9376 26.6411   1
   3  -1  11 31.6771 26.6468   1
  -3   1 -11 39.7811 9.03904   1
  -3   1 -11 48.8956 19.1255   1
   3  -1  11 48.0583 10.3898   1
  -3   1 -11 73.2545 30.8599   1
  -3   1 -12 23.8876 9.48099   1
  -3   1 -12 2.23280 16.4323   1
   3  -1  12 56.7344 27.8110   1
   3  -1  12 12.0995 8.20308   1
  -3   1 -12 32.6214 28.3374   1
  -3   1 -13 90.2706 34.8474   1
  -3   1 -13 62.1558 32.2406   1
   3  -1  13 41.4502 12.3819   1
  -3   1 -13 34.5783 9.93397   1
  -3   1 -14 312.245 45.5864   1
  -3   1 -14 245.221 20.3057   1
   3  -1  14 256.950 21.5843   1
  -3   1 -14 281.149 53.5907   1
   3   0 -16 89.9396 18.5962   1
   3   0 -16 113.561 48.4139   1
  -3   0  16 44.8161 39.3742   1
  -3   0  16 56.6840 20.4250   1
   3   0 -15 204.304 21.5262   1
   3   0 -15 238.378 57.5742   1
  -3   0  15 231.106 50.1219   1
  -3   0  15 227.242 25.1322   1
   3   0 -14 168.606 18.6683   1
   3   0 -14 191.995 43.8304   1
  -3   0  14 170.630 43.0342   1
  -3   0  14 180.479 21.1522   1
   3   0 -13 42.9464 10.4152   1
  -3   0  13 28.0138 10.6740   1
  -3   0  12 57.3195 12.9350   1
   3   0 -12 31.7778 9.34255   1
   3   0 -12 25.4201 23.7134   1
   3   0 -11 100.476 27.4715   1
  -3   0  11 106.570 14.0297   1
  -3   0  11 97.9948 26.0579   1
   3   0 -11 94.7843 12.2319   1
   3   0 -10 1084.72 63.8347   1
  -3   0  10 1116.06 38.7297   1
  -3   0  10 1145.66 66.9361   1
   3   0 -10 1102.49 34.6268   1
  -3   0   9 99.9601 13.3310   1
  -3   0   9 136.220 27.3138   1
   3   0  -9 118.528 13.1335   1
  -3   0   8 996.850 32.0359   1
   3   0  -8 981.409 53.1463   1
  -3   0   8 1158.17 59.1214   1
   3   0  -8 971.863 29.7568   1
   3   0  -7 24.9845 7.08426   1
  -3   0   7 28.4482 6.98868   1
  -3   0   7 16.4703 13.2724   1
   3   0  -7 24.4050 14.3479   1
  -3   0   6 3238.40 50.4477   1
   3   0  -6 3349.25 86.3134   1
  -3   0   6 3280.64 85.9679   1
   3   0  -6 3074.89 47.3448   1
   3   0  -5 4838.41 55.6151   1
  -3   0   5 4997.99 57.9960   1
   3   0  -5 4861.26 94.8202   1
  -3   0   5 4720.98 94.9222   1
   3   0  -4 15284.0 93.7987   1
   3   0  -4 16039.2 156.342   1
  -3   0   4 15858.7 159.973   1
  -3   0   3 15383.5 144.384   1
   3   0  -3 16093.4 131.728   1
  -3   0   2 19365.5 93.4048   1
  -3   0   2 19045.6 134.524   1
   3   0  -2 19477.1 113.221   1
   3   0  -2 19099.2 95.8657   1
   3   0  -1 6254.06 52.8643   1
  -3   0   1 6046.67 50.4925   1
  -3   0   1 5912.41 58.2676   1
   3   0  -1 6316.99 58.7874   1
  -3   0   0 9575.27 59.6648   1
  -3   0   0 9516.23 73.5783   1
   3   0   0 9850.69 78.6214   1
  -3   0   0 9385.46 61.3065   1
   3   0   0 9299.86 64.0448   1
  -3   0  -1 6802.61 52.8723   1
  -3   0  -1 6780.66 50.1024   1
  -3   0  -1 7357.01 71.3160   1
   3   0   1 7000.81 49.4151   1
   3   0   1 7284.74 77.6280   1
  -3   0  -2 13793.9 150.823   1
   3   0   2 13718.1 69.6919   1
  -3   0  -2 13471.9 71.5962   1
   3   0   2 13706.3 119.985   1
  -3   0  -2 13135.9 109.750   1
  -3   0  -3 10358.4 66.8194   1
   3   0   3 10133.7 113.502   1
  -3   0  -3 10604.5 110.776   1
   3   0   3 10801.5 64.6911   1
  -3   0  -3 10565.1 138.838   1
   3   0   4 1193.20 23.2805   1
   3   0   4 1295.24 44.1493   1
  -3   0  -4 1151.57 24.4666   1
  -3   0  -4 1257.17 42.1204   1
  -3   0  -4 1258.07 52.3173   1
  -3   0  -5 2402.67 62.2086   1
   3   0   5 2208.93 33.6772   1
  -3   0  -5 2294.02 36.6192   1
  -3   0  -5 2176.55 75.9557   1
   3   0   6 86.3546 22.1118   1
  -3   0  -6 114.707 16.4143   1
   3   0   6 106.921 8.83457   1
  -3   0  -6 111.246 9.45278   1
  -3   0  -6 140.866 25.0960   1
  -3   0  -7 2159.31 40.2521   1
   3   0   7 2201.78 39.0694   1
  -3   0  -7 2131.38 85.9060   1
  -3   0  -7 2100.40 69.1102   1
   3   0   8 45.5749 17.9082   1
  -3   0  -8 59.2096 8.74254   1
   3   0   8 82.7634 8.95394   1
  -3   0  -8 64.8994 17.4589   1
   3   0   9 89.3776 26.8965   1
  -3   0  -9 64.2446 9.46521   1
  -3   0  -9 63.0563 21.1405   1
   3   0   9 46.8851 9.02043   1
  -3   0 -10 30.7390 7.51391   1
   3   0  10 1.97745 25.8609   1
  -3   0 -10 9.67931 20.6445   1
   3   0  10 21.2800 7.06637   1
   3   0  11 99.1623 37.0700   1
   3   0  11 88.4781 12.4224   1
  -3   0 -11 122.003 12.2823   1
  -3   0 -11 92.7197 29.8432   1
  -3   0 -11 103.946 27.6896   1
   3   0  12 327.268 58.2748   1
   3   0  12 424.269 23.0777   1
  -3   0 -12 425.804 42.9958   1
  -3   0 -12 378.253 21.4894   1
  -3   0 -12 354.031 52.8725   1
  -3   0 -13 221.310 45.7364   1
  -3   0 -13 225.149 16.9922   1
  -3   0 -13 238.922 37.3360   1
   3   0  13 209.395 18.6205   1
   3   0  14 35.2015 12.8893   1
  -3   0 -14 46.4416 14.0673   1
  -3   0 -14 9.56042 31.6832   1
  -3  -1  16 32.5409 17.2902   1
   3   1 -16 36.4982 49.5614   1
  -3  -1  16-0.78523 37.1177   1
   3   1 -16 20.7759 14.9064   1
  -3  -1  15 99.2651 20.5001   1
   3   1 -15 107.991 18.5789   1
  -3  -1  15 63.6231 36.2040   1
   3   1 -15 75.5292 36.8620   1
   3   1 -14 831.667 68.9845   1
  -3  -1  14 962.679 78.7927   1
   3   1 -14 837.413 36.9225   1
  -3  -1  14 941.956 43.5401   1
  -3  -1  13 28.0980 11.0952   1
   3   1 -13 28.1109 26.6756   1
   3   1 -13 46.0693 12.3373   1
   3   1 -12 54.2971 10.7014   1
   3   1 -12 34.0340 21.6666   1
  -3  -1  12 39.9675 11.8806   1
  -3  -1  12 79.5000 28.8743   1
  -3  -1  11 386.428 24.0965   1
   3   1 -11 396.802 22.4054   1
   3   1 -11 385.373 40.6135   1
  -3  -1  11 433.981 42.7796   1
   3   1 -10 121.634 13.1210   1
  -3  -1  10 115.345 13.9992   1
   3   1 -10 82.6622 20.9164   1
  -3  -1  10 111.775 25.2330   1
  -3  -1   9 296.296 18.8939   1
   3   1  -9 263.875 30.7387   1
  -3  -1   9 250.003 29.2687   1
   3   1  -9 287.461 17.7482   1
   3   1  -8 291.178 16.5744   1
  -3  -1   8 285.554 17.7969   1
   3   1  -8 323.049 29.5635   1
  -3  -1   8 299.512 30.2063   1
   3   1  -7 6.54465 5.11313   1
  -3  -1   7 7.73266 4.69604   1
   3   1  -7 3.75108 10.2051   1
  -3  -1   7 6.55241 9.70199   1
  -3  -1   6 15465.7 111.003   1
  -3  -1   6 14983.9 171.691   1
   3   1  -6 15071.3 170.466   1
   3   1  -6 14943.2 103.800   1
   3   1  -5 10166.5 127.006   1
  -3  -1   5 10241.7 128.631   1
   3   1  -5 9765.96 78.9008   1
   3   1  -4 262.191 12.4018   1
  -3  -1   4 278.544 19.9089   1
  -3  -1   4 269.698 12.5221   1
   3   1  -4 280.029 18.3671   1
   3   1  -3 13619.0 95.6526   1
  -3  -1   3 13956.9 83.4512   1
   3   1  -3 14207.3 84.6012   1
  -3  -1   2 2681.84 34.1965   1
  -3  -1   2 2551.57 40.5003   1
   3   1  -2 2750.70 37.4185   1
   3   1  -2 2712.53 35.3410   1
   3   1  -1 49.9143 4.95439   1
   3   1  -1 54.2170 6.39141   1
  -3  -1   1 39.1104 4.43376   1
  -3  -1   1 42.1928 5.35779   1
   3   1   0 1340.56 23.4208   1
  -3  -1   0 1246.86 21.0962   1
   3   1   0 1359.89 32.4217   1
  -3  -1   0 1317.14 21.9102   1
  -3  -1   0 1389.36 29.8065   1
  -3  -1  -1 736.625 15.6373   1
  -3  -1  -1 768.968 34.4521   1
  -3  -1  -1 747.516 24.7146   1
   3   1   1 779.607 27.7216   1
  -3  -1  -1 704.330 15.8431   1
   3   1   2 2208.14 26.8979   1
   3   1   2 2212.68 52.0286   1
  -3  -1  -2 2368.42 63.8054   1
  -3  -1  -2 2293.65 28.5759   1
  -3  -1  -2 2386.32 49.6357   1
  -3  -1  -2 2316.92 29.9704   1
  -3  -1  -3 935.483 35.0454   1
  -3  -1  -3 904.673 19.3348   1
   3   1   3 928.325 37.2479   1
   3   1   3 955.110 18.0454   1
  -3  -1  -3 890.925 43.4538   1
  -3  -1  -4 2895.69 66.9072   1
   3   1   4 2844.88 33.7431   1
  -3  -1  -4 2908.33 36.0937   1
  -3  -1  -4 2890.22 84.6276   1
   3   1   5 99.0227 7.48500   1
  -3  -1  -5 98.8166 16.1050   1
   3   1   5 61.9041 22.0131   1
  -3  -1  -5 94.0726 7.73055   1
  -3  -1  -5 98.3703 20.9535   1
  -3  -1  -6 2311.05 37.6587   1
  -3  -1  -6 2508.54 72.8624   1
   3   1   6 2411.03 36.0957   1
   3   1   6 2577.57 91.0778   1
  -3  -1  -6 2239.71 87.2688   1
  -3  -1  -7-11.9766 17.8642   1
  -3  -1  -7 18.9463 12.3679   1
  -3  -1  -7 15.5519 5.59924   1
   3   1   7 16.9428 4.70948   1
   3   1   7 2.38369 17.0851   1
   3   1   8 1135.25 68.7602   1
  -3  -1  -8 994.373 27.5484   1
   3   1   8 1018.48 27.4472   1
  -3  -1  -8 1024.92 53.6670   1
  -3  -1  -8 997.213 67.8328   1
  -3  -1  -9 205.260 13.5444   1
   3   1   9 247.489 37.0490   1
  -3  -1  -9 195.997 39.1115   1
  -3  -1  -9 212.303 28.0533   1
   3   1   9 218.006 14.0551   1
   3   1  10 1161.97 78.6501   1
  -3  -1 -10 1102.00 63.0077   1
  -3  -1 -10 1021.51 29.7127   1
   3   1  10 1056.18 30.7207   1
  -3  -1 -10 948.198 72.6097   1
   3   1  11 456.553 54.1158   1
   3   1  11 396.479 20.0095   1
  -3  -1 -11 398.384 50.8668   1
  -3  -1 -11 458.033 46.4054   1
  -3  -1 -11 384.991 19.9060   1
  -3  -1 -12-18.3088 24.0192   1
   3   1  12 14.8447 37.2119   1
   3   1  12 12.9241 8.38089   1
  -3  -1 -12 1.83004 7.32076   1
  -3  -1 -12 26.1625 26.2428   1
   3   1  13 138.454 43.8332   1
   3   1  13 123.410 14.5731   1
  -3  -1 -13 181.902 37.6566   1
  -3  -1 -13 114.097 13.1634   1
   3   2 -16 286.514 50.1450   1
  -3  -2  16 369.485 31.2751   1
   3   2 -16 298.991 25.9664   1
  -3  -2  16 389.920 57.3651   1
   3   2 -15 390.204 27.5965   1
   3   2 -15 325.030 50.2887   1
  -3  -2  15 370.881 52.9656   1
  -3  -2  15 388.714 31.3447   1
  -3  -2  14 1121.22 77.9299   1
   3   2 -14 911.759 69.8739   1
   3   2 -14 1006.91 40.3416   1
  -3  -2  14 1065.32 45.1117   1
   3   2 -13 276.466 40.4952   1
  -3  -2  13 251.531 22.0285   1
   3   2 -13 277.789 20.9219   1
  -3  -2  13 379.327 46.1053   1
   3   2 -12 241.286 33.7541   1
  -3  -2  12 251.212 20.9911   1
   3   2 -12 264.182 19.3363   1
  -3  -2  12 335.054 38.8721   1
  -3  -2  11 355.734 38.9470   1
  -3  -2  11 352.213 23.6408   1
   3   2 -11 343.973 37.5822   1
   3   2 -11 332.398 21.5719   1
  -3  -2  10 262.158 19.1975   1
   3   2 -10 275.386 32.5723   1
   3   2 -10 235.233 17.3772   1
  -3  -2  10 254.427 32.2758   1
   3   2  -9 1024.52 52.0314   1
   3   2  -9 963.142 31.2165   1
  -3  -2   9 975.331 53.0915   1
  -3  -2   9 966.224 33.8468   1
   3   2  -8 2942.90 82.5525   1
  -3  -2   8 2888.48 55.2266   1
  -3  -2   8 2813.91 81.8153   1
   3   2  -8 2836.16 51.2140   1
   3   2  -7 3740.59 85.8951   1
  -3  -2   7 3751.24 85.3082   1
   3   2  -7 3643.10 54.9474   1
   3   2  -6 41.4059 6.53892   1
   3   2  -6 44.0523 12.0708   1
  -3  -2   6 27.8661 11.5415   1
  -3  -2   5 4348.36 76.5726   1
   3   2  -5 4285.61 71.3231   1
   3   2  -5 4137.66 51.7523   1
  -3  -2   5 4259.12 54.6262   1
   3   2  -4 8635.15 77.2630   1
  -3  -2   4 8874.93 72.4713   1
  -3  -2   4 8530.61 98.0291   1
   3   2  -4 8856.82 70.9494   1
   3   2  -3 14431.2 84.2408   1
   3   2  -3 14774.6 82.5551   1
  -3  -2   3 14259.5 103.723   1
  -3  -2   3 14135.4 84.5116   1
  -3  -2   2 10975.0 73.2765   1
   3   2  -2 10830.5 68.9969   1
  -3  -2   2 10913.9 68.1437   1
   3   2  -2 11318.5 77.3492   1
   3   2  -1 3628.04 50.1387   1
  -3  -2   1 3616.35 44.2649   1
   3   2  -1 3447.78 37.4331   1
  -3  -2   1 3301.52 34.8977   1
   3   2   0 157.479 7.92951   1
   3   2   0 169.282 13.0987   1
  -3  -2   0 160.893 7.29435   1
  -3  -2   0 156.568 7.33181   1
  -3  -2   0 185.527 12.1623   1
  -3  -2   0 93.5553 14.8989   1
   3   2   1 1619.36 42.6774   1
  -3  -2  -1 1614.10 21.8028   1
  -3  -2  -1 1658.66 22.4765   1
  -3  -2  -1 1613.63 39.9193   1
  -3  -2  -1 1592.50 50.9344   1
  -3  -2  -2 6.22885 5.72368   1
   3   2   2-7.75674 6.48942   1
  -3  -2  -2 9.86726 2.60657   1
  -3  -2  -2 10.3056 2.87054   1
  -3  -2  -2-2.24604 8.88385   1
  -3  -2  -3 399.942 12.2727   1
  -3  -2  -3 396.153 32.0483   1
   3   2   3 385.995 10.5382   1
  -3  -2  -3 426.998 25.2191   1
  -3  -2  -3 389.842 11.4379   1
   3   2   4 18.2863 14.6592   1
  -3  -2  -4 21.8938 12.0180   1
   3   2   4 9.11772 2.89031   1
  -3  -2  -4 10.0663 13.2829   1
  -3  -2  -4 7.78776 2.91028   1
  -3  -2  -5 928.626 20.8260   1
  -3  -2  -5 920.075 44.1619   1
   3   2   5 975.629 56.1556   1
   3   2   5 937.920 19.1268   1
  -3  -2  -5 808.094 52.6008   1
  -3  -2  -6 1511.31 59.8810   1
  -3  -2  -6 1440.70 26.9203   1
   3   2   6 1422.42 25.3398   1
  -3  -2  -6 1443.83 73.0352   1
   3   2   6 1413.85 71.4417   1
   3   2   7 517.617 50.2664   1
   3   2   7 580.731 17.5121   1
  -3  -2  -7 578.833 39.9210   1
  -3  -2  -7 574.267 17.8694   1
  -3  -2  -7 557.451 48.7496   1
  -3  -2  -8 2520.04 39.7023   1
   3   2   8 2585.26 39.3520   1
  -3  -2  -8 2515.81 106.746   1
  -3  -2  -8 2666.36 88.4617   1
   3   2   8 2374.85 110.712   1
  -3  -2  -9 1642.13 74.8952   1
   3   2   9 1454.74 31.7095   1
  -3  -2  -9 1445.67 31.8885   1
  -3  -2  -9 1507.66 88.7504   1
   3   2  10 304.263 46.9613   1
   3   2  10 250.312 14.9315   1
  -3  -2 -10 216.164 13.8631   1
  -3  -2 -10 283.626 48.7737   1
  -3  -2 -10 305.350 37.7849   1
   3   2  11 393.932 19.1182   1
   3   2  11 426.356 57.3814   1
  -3  -2 -11 339.604 17.2569   1
  -3  -2 -11 376.112 53.7098   1
  -3  -2 -11 412.193 45.5702   1
  -3  -2 -12 34.5432 30.2297   1
   3   2  12 42.8939 38.9167   1
   3   2  12 65.2806 10.8026   1
  -3  -2 -12 4.95358 30.1766   1
  -3  -2 -12 55.5194 9.66599   1
   3   3 -17 45.1927 18.0105   1
   3   3 -17 15.4226 34.8996   1
  -3  -3  17 52.7865 18.8775   1
  -3  -3  17 106.696 49.3341   1
   3   3 -16 375.554 55.3730   1
   3   3 -16 427.629 29.5836   1
  -3  -3  16 429.210 34.0723   1
  -3  -3  16 444.650 60.9333   1
   3   3 -15 852.825 39.0622   1
   3   3 -15 831.257 70.7695   1
  -3  -3  15 928.712 71.3353   1
  -3  -3  15 834.144 43.2044   1
   3   3 -14 245.158 38.9988   1
   3   3 -14 201.568 19.2942   1
  -3  -3  14 265.203 41.5529   1
  -3  -3  14 222.156 23.6609   1
  -3  -3  13 2947.10 72.2869   1
   3   3 -13 2768.05 106.231   1
   3   3 -13 2866.15 65.1304   1
  -3  -3  13 2889.47 111.772   1
  -3  -3  12 139.302 18.3656   1
   3   3 -12 168.943 31.2514   1
   3   3 -12 116.463 14.2348   1
  -3  -3  12 157.714 28.9594   1
  -3  -3  11 100.134 13.6674   1
   3   3 -11 135.326 23.5566   1
   3   3 -11 111.816 14.2164   1
  -3  -3  11 158.064 27.0164   1
  -3  -3  10 1840.26 49.8012   1
   3   3 -10 1786.01 70.7473   1
   3   3 -10 1702.45 44.5367   1
  -3  -3  10 1869.12 72.3727   1
  -3  -3   9 45.3968 15.4083   1
  -3  -3   9 46.1264 9.35523   1
   3   3  -9 36.3653 8.56830   1
   3   3  -9 66.3147 16.1318   1
   3   3  -8 371.137 29.0403   1
   3   3  -8 294.280 17.2317   1
  -3  -3   8 372.563 28.9792   1
  -3  -3   7 11.5171 5.43057   1
   3   3  -7 16.1645 8.08826   1
  -3  -3   7 21.6319 10.4685   1
   3   3  -7 31.6247 6.50011   1
   3   3  -6 10761.4 116.602   1
  -3  -3   6 10479.2 92.8074   1
  -3  -3   6 10729.6 120.548   1
   3   3  -6 10532.0 89.0880   1
   3   3  -5 1307.18 30.5701   1
  -3  -3   5 1300.88 30.2730   1
  -3  -3   5 1313.46 38.4803   1
   3   3  -5 1278.84 29.0016   1
   3   3  -4 15.2158 4.03059   1
   3   3  -4 15.4328 3.77008   1
  -3  -3   4 12.1329 5.49439   1
  -3  -3   4 2.93112 3.42122   1
   3   3  -3 6126.82 54.1559   1
   3   3  -3 5747.84 53.7622   1
  -3  -3   3 5804.44 55.0244   1
  -3  -3   3 5615.12 53.8572   1
  -3  -3   2 843.234 20.1648   1
   3   3  -2 881.377 23.8100   1
   3   3  -2 863.782 19.4990   1
  -3  -3   2 869.102 19.3528   1
  -3  -3   1 204.454 11.9309   1
   3   3  -1 209.308 13.6768   1
  -3  -3   1 193.922 8.33588   1
   3   3  -1 209.509 9.25768   1
  -3  -3   1 195.471 15.5125   1
   3   3   0 2204.45 27.8715   1
  -3  -3   0 2187.85 44.2983   1
  -3  -3   0 2294.55 26.1701   1
  -3  -3   0 2283.38 25.0916   1
  -3  -3   0 2214.48 57.1033   1
   3   3   0 2210.11 48.4763   1
  -3  -3  -1 59.1877 4.19532   1
  -3  -3  -1 66.5374 4.33832   1
  -3  -3  -1 72.4646 10.7060   1
  -3  -3  -1 64.5998 14.0188   1
  -3  -3  -2 6086.28 37.7890   1
  -3  -3  -2 6125.82 92.2155   1
  -3  -3  -2 6150.74 38.3326   1
  -3  -3  -2 5838.48 115.387   1
  -3  -3  -3 7003.10 41.7989   1
  -3  -3  -3 7314.38 110.412   1
  -3  -3  -3 7170.24 42.9960   1
  -3  -3  -3 7030.34 136.013   1
   3   3   4 1085.76 57.3149   1
   3   3   4 902.799 14.8708   1
  -3  -3  -4 1078.10 46.8426   1
  -3  -3  -4 955.555 16.8208   1
  -3  -3  -4 1003.68 56.0797   1
  -3  -3  -4 966.809 17.1952   1
   3   3   5 1042.81 60.3995   1
  -3  -3  -5 949.841 17.6762   1
  -3  -3  -5 1023.39 48.7852   1
   3   3   5 954.458 16.4180   1
  -3  -3  -5 1053.68 60.6741   1
   3   3   6 578.313 51.8307   1
  -3  -3  -6 558.220 14.9731   1
  -3  -3  -6 578.016 41.8243   1
  -3  -3  -6 607.082 51.3917   1
   3   3   6 482.648 12.9704   1
   3   3   7 265.045 38.1153   1
   3   3   7 253.962 10.0934   1
  -3  -3  -7 295.615 31.5565   1
  -3  -3  -7 248.984 10.6248   1
  -3  -3  -7 329.242 43.1099   1
   3   3   8 189.132 36.2923   1
  -3  -3  -8 122.619 25.2285   1
   3   3   8 98.4417 7.45164   1
  -3  -3  -8 129.072 8.65658   1
  -3  -3  -8 183.441 36.8904   1
   3   3   9 651.073 63.6654   1
  -3  -3  -9 578.929 48.6313   1
   3   3   9 502.731 17.0243   1
  -3  -3  -9 467.983 16.2319   1
  -3  -3  -9 565.217 58.0553   1
   3   3  10 16.4057 26.5716   1
   3   3  10 5.94338 5.10963   1
  -3  -3 -10 13.0581 32.7173   1
  -3  -3 -10-6.13059 21.3172   1
  -3  -3 -10 3.42926 4.83930   1
   3   3  11 39.5481 7.64081   1
  -3  -3 -11 34.4020 7.55950   1
  -3  -3 -11 96.6835 32.4634   1
  -3  -3 -11 62.6670 48.1136   1
   3   3  11 114.080 49.8793   1
  -3  -4  17-1.67814 36.1623   1
   3   4 -17-18.9462 25.0534   1
   3   4 -17 39.7890 15.5455   1
   3   4 -17 27.6242 38.6546   1
  -3  -4  17 1.90502 16.8403   1
  -3  -4  16 173.779 23.1257   1
  -3  -4  16 116.423 40.9053   1
   3   4 -16 116.567 36.2767   1
   3   4 -16 138.758 18.8481   1
   3   4 -15 249.487 40.5985   1
   3   4 -15 255.556 23.7280   1
  -3  -4  15 246.318 25.1267   1
  -3  -4  15 279.889 43.6300   1
   3   4 -14 162.714 35.0474   1
   3   4 -14 207.957 19.3660   1
  -3  -4  14 156.997 31.7245   1
  -3  -4  14 197.664 21.0695   1
  -3  -4  13 632.659 34.6945   1
   3   4 -13 571.406 48.6103   1
   3   4 -13 561.215 29.9223   1
  -3  -4  13 680.908 51.8642   1
  -3  -4  12 38.1276 10.5594   1
   3   4 -12 30.2540 20.0176   1
   3   4 -12 20.4076 8.81808   1
  -3  -4  12-11.8610 18.2931   1
   3   4 -11 1161.30 57.4076   1
  -3  -4  11 1123.75 41.1579   1
   3   4 -11 1095.91 37.2149   1
  -3  -4  11 1170.12 58.6284   1
   3   4 -10 1098.35 36.0795   1
  -3  -4  10 1139.99 39.1553   1
   3   4 -10 1137.07 54.0898   1
  -3  -4  10 1146.43 53.5925   1
   3   4  -9 105.449 11.5562   1
  -3  -4   9 111.378 17.5495   1
   3   4  -9 110.137 18.6202   1
  -3  -4   8 187.654 15.0006   1
   3   4  -8 175.990 13.6134   1
   3   4  -8 158.081 18.4185   1
  -3  -4   8 144.021 17.1428   1
  -3  -4   7 465.339 25.0735   1
  -3  -4   7 512.171 22.4266   1
   3   4  -7 469.191 24.6552   1
   3   4  -7 484.220 20.6365   1
   3   4  -6 6265.30 66.0199   1
  -3  -4   6 6122.65 71.8719   1
  -3  -4   6 6355.49 80.8861   1
   3   4  -6 6205.73 69.1090   1
  -3  -4   5 4864.52 60.2028   1
  -3  -4   5 5203.72 67.2101   1
   3   4  -5 5063.50 44.9780   1
   3   4  -5 5053.54 58.1707   1
   3   4  -4 69.0855 5.77900   1
  -3  -4   4 62.2624 6.61897   1
  -3  -4   4 54.1649 6.78252   1
   3   4  -4 76.8480 6.97571   1
   3   4  -3 39.1811 5.24658   1
   3   4  -3 32.1487 4.97784   1
  -3  -4   3 25.9390 4.11082   1
  -3  -4   3 21.2582 4.26722   1
   3   4  -2 249.307 14.1327   1
  -3  -4   2 255.704 12.1817   1
   3   4  -2 242.989 10.2915   1
  -3  -4   2 249.905 16.6999   1
  -3  -4   2 235.243 10.1372   1
  -3  -4   1 266.205 14.5686   1
  -3  -4   1 260.504 9.72319   1
   3   4  -1 271.075 16.9840   1
   3   4  -1 277.395 10.3297   1
  -3  -4   1 267.787 20.0580   1
  -3  -4   0 2389.11 24.6936   1
  -3  -4   0 2345.79 50.6197   1
  -3  -4   0 2332.23 24.5931   1
   3   4   0 2289.02 27.3458   1
  -3  -4   0 2331.26 65.1553   1
  -3  -4  -1 8459.56 105.746   1
  -3  -4  -1 8427.20 39.7408   1
  -3  -4  -1 8538.11 39.1168   1
  -3  -4  -1 8568.06 136.009   1
  -3  -4  -2 1758.73 53.1745   1
  -3  -4  -2 1646.74 64.1037   1
   3   4   3 2164.28 79.0974   1
  -3  -4  -3 2144.08 63.1700   1
  -3  -4  -3 1985.39 76.9397   1
   3   4   4 8750.99 168.411   1
  -3  -4  -4 8332.82 134.565   1
   3   4   5 634.117 51.7490   1
  -3  -4  -5 756.551 44.2319   1
  -3  -4  -5 696.978 53.4963   1
   3   4   6 562.636 49.9868   1
  -3  -4  -6 513.391 40.7017   1
  -3  -4  -6 417.023 9.96888   1
  -3  -4  -6 488.262 48.1731   1
  -3  -4  -6 403.407 8.67550   1
   3   4   7 11.3304 23.9501   1
  -3  -4  -7 42.7023 25.5797   1
   3   4   7 7.64741 1.68927   1
  -3  -4  -7 2.13123 16.9205   1
  -3  -4  -7 6.63158 2.20823   1
  -3  -4  -7 14.2720 3.29106   1
  -3  -4  -8 52.2032 22.6775   1
  -3  -4  -8 39.6218 4.24034   1
   3   4   8 63.0064 36.5279   1
   3   4   8 40.1754 3.65529   1
  -3  -4  -8 38.4151 28.9798   1
   3   4   9 425.592 56.3013   1
  -3  -4  -9 415.298 42.3509   1
  -3  -4  -9 259.747 10.0981   1
   3   4   9 229.436 8.78457   1
  -3  -4  -9 438.233 60.8499   1
   3   4  10 20.5008 38.5284   1
   3   4  10-1.39123 2.86883   1
  -3  -4 -10-3.24578 3.38442   1
  -3  -4 -10 23.8698 40.3479   1
  -3  -4 -10 20.0734 30.4464   1
  -3  -4 -11 13.1737 50.1214   1
   3   4  11 5.92807 3.00317   1
   3   4  11 5.01456 50.0145   1
  -3  -4 -11-0.22447 3.92597   1
  -3  -4 -11 10.0780 36.9319   1
  -3  -5  17 39.2755 34.7158   1
   3   5 -17 69.6743 26.2113   1
   3   5 -17 109.285 40.5593   1
   3   5 -17 54.4487 14.4296   1
  -3  -5  17 80.6867 20.6818   1
  -3  -5  16 93.4096 34.6154   1
  -3  -5  16 64.6251 15.7531   1
   3   5 -16 111.239 20.2349   1
   3   5 -16 67.4361 28.4941   1
   3   5 -15 290.611 38.7543   1
   3   5 -15 220.496 21.6962   1
  -3  -5  15 256.420 39.3620   1
  -3  -5  15 257.698 26.7305   1
   3   5 -14 231.988 20.9814   1
   3   5 -14 274.574 37.6452   1
  -3  -5  14 300.644 39.2486   1
  -3  -5  14 312.414 26.2854   1
   3   5 -13 25.3709 18.5414   1
  -3  -5  13-13.2267 11.0573   1
   3   5 -13 3.33854 8.74690   1
  -3  -5  13 0.09894 17.1402   1
  -3  -5  12 21.0744 10.3031   1
   3   5 -12 49.3284 12.1547   1
  -3  -5  12 61.9966 21.5795   1
   3   5 -12 16.1793 15.0030   1
   3   5 -11 312.093 29.8455   1
   3   5 -11 333.350 21.5750   1
  -3  -5  11 368.601 33.2831   1
   3   5 -10 2579.64 73.8575   1
  -3  -5  10 2562.04 72.4294   1
   3   5 -10 2447.48 54.2700   1
  -3  -5  10 2475.58 58.1966   1
  -3  -5   9 694.850 29.4766   1
   3   5  -9 644.365 26.6232   1
   3   5  -9 660.804 34.5731   1
  -3  -5   9 672.629 33.5158   1
  -3  -5   8 1000.23 33.6171   1
   3   5  -8 971.728 33.7420   1
  -3  -5   8 1038.56 36.9568   1
   3   5  -8 964.764 31.1830   1
  -3  -5   7 8412.06 90.8103   1
  -3  -5   7 8905.21 92.4522   1
   3   5  -7 8400.57 72.4114   1
   3   5  -7 8626.98 87.3221   1
  -3  -5   6 8.18439 5.30593   1
  -3  -5   6 11.9469 4.58978   1
   3   5  -6 8.77416 2.86944   1
   3   5  -6 10.9378 4.73760   1
   3   5  -5 10540.4 85.1189   1
  -3  -5   5 10571.9 89.3649   1
  -3  -5   5 10366.4 82.8439   1
   3   5  -4 1409.86 25.9856   1
  -3  -5   4 1327.47 24.1252   1
  -3  -5   4 1331.93 29.2726   1
   3   5  -4 1247.90 27.0540   1
  -3  -5   4 1369.62 30.1961   1
  -3  -5   3 1400.43 25.4228   1
   3   5  -3 1322.97 30.2513   1
  -3  -5   3 1362.69 35.5494   1
  -3  -5   3 1264.75 26.5546   1
   3   5  -3 1357.77 26.0702   1
  -3  -5   2 2489.03 40.7485   1
  -3  -5   2 2366.47 32.2364   1
   3   5  -2 2485.86 32.4594   1
  -3  -5   2 2190.70 54.0243   1
  -3  -5   1 757.045 16.4283   1
  -3  -5   1 815.507 27.6297   1
  -3  -5   1 765.480 35.4532   1
   3   5  -1 762.492 16.2944   1
  -3  -5   0 190.690 6.45745   1
  -3  -5   0 182.141 6.59027   1
  -3  -5   0 199.406 16.3791   1
  -3  -5   0 241.669 22.9871   1
  -3  -5  -1 1729.74 50.0266   1
  -3  -5  -1 1640.70 63.0439   1
   3   5   2 1191.28 57.4842   1
  -3  -5  -2 1210.62 46.5574   1
  -3  -5  -2 1070.58 55.2749   1
   3   5   3 1852.99 78.1882   1
  -3  -5  -3 1974.93 64.5330   1
  -3  -5  -3 1940.27 78.9046   1
   3   5   4 318.474 38.1033   1
  -3  -5  -4 322.721 29.4182   1
  -3  -5  -4 392.727 40.6904   1
   3   5   5 296.748 38.3095   1
  -3  -5  -5 283.638 38.8762   1
  -3  -5  -5 376.000 33.6110   1
   3   5   6 69.0814 24.3721   1
  -3  -5  -6 69.1363 21.2917   1
  -3  -5  -6 115.393 31.6854   1
  -3  -5  -7 15.7065 29.1860   1
   3   5   7 60.8519 31.8126   1
  -3  -5  -7 35.4112 18.5089   1
  -3  -5  -8 287.574 38.4024   1
   3   5   8 270.436 44.9915   1
  -3  -5  -8 274.153 44.7840   1
   3   5   9 73.2278 35.1304   1
  -3  -5  -9 74.5014 31.6371   1
  -3  -5  -9 35.1999 34.1392   1
   3   5  10-3.87779 44.0729   1
  -3  -5 -10 59.4590 35.5480   1
  -3  -5 -10-44.6818 41.4043   1
  -3  -6  18 65.5974 40.6397   1
   3   6 -18 106.859 46.2058   1
  -3  -6  17 98.6004 37.7150   1
   3   6 -17 116.815 28.7988   1
   3   6 -17 17.7615 32.1889   1
   3   6 -17 82.5412 18.5277   1
  -3  -6  17 67.5306 19.0219   1
  -3  -6  16 117.592 34.7965   1
  -3  -6  16 89.0500 21.0671   1
   3   6 -16 49.0021 19.7044   1
   3   6 -16 79.9775 32.0665   1
   3   6 -16 100.324 19.2579   1
  -3  -6  15 1297.90 53.9470   1
   3   6 -15 1291.26 73.9669   1
   3   6 -15 1216.96 47.7076   1
  -3  -6  15 1322.33 69.9924   1
  -3  -6  14 22.3687 12.8611   1
   3   6 -14 54.2551 19.4744   1
  -3  -6  14 37.4928 20.4947   1
   3   6 -14 17.3507 12.0445   1
   3   6 -13 1244.10 63.2914   1
   3   6 -13 1220.26 43.6790   1
  -3  -6  13 1321.94 61.4975   1
  -3  -6  13 1341.39 50.2680   1
   3   6 -12 211.961 25.7518   1
   3   6 -12 176.217 16.8591   1
  -3  -6  12 227.249 25.9082   1
  -3  -6  11 314.253 23.4567   1
   3   6 -11 311.895 27.4940   1
   3   6 -11 307.748 20.8826   1
  -3  -6  11 310.954 27.2809   1
  -3  -6  10 2875.61 63.3747   1
   3   6 -10 2840.80 58.5362   1
   3   6 -10 2884.83 70.1984   1
  -3  -6  10 3166.79 72.4142   1
   3   6  -9 1081.47 36.1652   1
  -3  -6   9 1138.21 37.7656   1
   3   6  -9 1085.91 34.6025   1
  -3  -6   9 1157.55 38.1569   1
   3   6  -8 10.7447 4.13685   1
   3   6  -8 10.6861 6.47319   1
  -3  -6   8 13.2087 5.73729   1
  -3  -6   8 10.8981 6.21720   1
  -3  -6   7 2657.40 51.4481   1
   3   6  -7 2643.54 48.6379   1
   3   6  -7 2694.08 28.1605   1
  -3  -6   7 2587.45 37.4198   1
   3   6  -6 1405.58 19.9108   1
  -3  -6   6 1413.04 36.0028   1
   3   6  -6 1415.57 34.2270   1
  -3  -6   5 5.22257 3.47125   1
  -3  -6   5-0.26410 4.35192   1
  -3  -6   5 1.02919 3.07012   1
   3   6  -4 19.2159 5.08030   1
  -3  -6   4 12.0829 4.68876   1
  -3  -6   4 11.8384 3.44016   1
  -3  -6   4 15.9491 5.62836   1
   3   6  -3 3696.48 43.7945   1
  -3  -6   3 3673.03 46.2937   1
  -3  -6   3 3731.11 66.2763   1
  -3  -6   3 3963.94 45.9420   1
  -3  -6   2 905.531 20.7901   1
   3   6  -2 965.143 20.0442   1
  -3  -6   2 981.720 38.7544   1
  -3  -6   2 1022.31 28.9924   1
   3   6  -1 2008.35 25.3087   1
  -3  -6   1 2141.93 48.8257   1
  -3  -6   1 1971.52 61.3167   1
  -3  -6   1 2051.99 25.7313   1
  -3  -6   0 3339.27 88.4359   1
  -3  -6   0 3625.41 70.4486   1
  -3  -6  -1 138.144 17.8249   1
  -3  -6  -1 153.633 25.0206   1
  -3  -6  -2 301.019 26.4142   1
  -3  -6  -2 308.592 33.6689   1
   3   6   2 285.264 31.8401   1
   3   6   3 129.849 26.9426   1
  -3  -6  -3 145.528 21.5255   1
  -3  -6  -3 120.275 25.5033   1
   3   6   4 140.086 32.7396   1
  -3  -6  -4 144.425 19.8044   1
  -3  -6  -4 115.924 27.5427   1
   3   6   5 689.433 57.6088   1
  -3  -6  -5 614.077 42.9608   1
  -3  -6  -5 563.806 53.3229   1
   3   6   6-16.7802 28.2776   1
  -3  -6  -6 66.5971 30.4016   1
  -3  -6  -6 15.8637 21.0848   1
   3   6   7 748.606 69.0176   1
  -3  -6  -7 719.473 53.1019   1
  -3  -6  -7 715.843 65.1611   1
   3   6   8 111.206 34.3856   1
  -3  -6  -8 173.413 35.3474   1
  -3  -6  -8 162.995 48.8037   1
   3   6   9 85.4205 53.2622   1
  -3  -6  -9-1.77205 42.8117   1
  -3  -6  -9 25.8224 34.4151   1
  -3  -7  18 20.8682 37.6156   1
   3   7 -18 126.066 30.2267   1
   3   7 -18 36.3633 36.1133   1
   3   7 -18 67.7306 19.1558   1
  -3  -7  18 60.8152 19.6779   1
  -3  -7  17 172.032 38.5275   1
   3   7 -17 139.341 35.0689   1
  -3  -7  17 222.914 29.5785   1
   3   7 -17 239.930 27.6126   1
   3   7 -17 233.608 32.6846   1
  -3  -7  16 56.5120 18.4917   1
   3   7 -16 106.086 35.8023   1
  -3  -7  16 58.3347 25.9215   1
   3   7 -16 92.0992 17.0233   1
   3   7 -16 73.6926 18.4095   1
  -3  -7  15 160.721 21.5310   1
  -3  -7  15 215.784 33.6743   1
   3   7 -15 162.722 24.9107   1
   3   7 -15 209.382 32.1123   1
   3   7 -15 179.324 20.9878   1
   3   7 -14 318.557 28.2792   1
  -3  -7  14 356.400 34.0020   1
   3   7 -14 339.918 25.3047   1
   3   7 -14 322.873 34.4575   1
   3   7 -13 400.827 34.0416   1
   3   7 -13 431.648 27.0230   1
  -3  -7  13 420.846 32.7239   1
  -3  -7  13 394.194 28.8621   1
   3   7 -12 288.761 22.2282   1
   3   7 -12 309.969 27.2907   1
  -3  -7  12 294.105 25.1403   1
  -3  -7  12 294.985 23.2987   1
  -3  -7  11 1726.49 52.3943   1
   3   7 -11 1645.53 52.2902   1
  -3  -7  11 1785.25 52.6391   1
   3   7 -11 1683.68 47.6065   1
   3   7 -10 13.2524 6.94244   1
  -3  -7  10 11.0151 7.70224   1
   3   7 -10 9.32763 7.15996   1
  -3  -7  10 10.6257 7.56760   1
   3   7  -9 1532.51 41.6426   1
  -3  -7   9 1465.36 43.8230   1
   3   7  -9 1437.21 25.3454   1
  -3  -7   9 1522.28 31.8118   1
  -3  -7   8 163.667 14.3706   1
   3   7  -8 183.805 14.2582   1
  -3  -7   7 46.5318 8.28049   1
   3   7  -7 55.1622 9.44268   1
  -3  -7   6 954.916 29.6897   1
   3   7  -6 930.523 27.7598   1
  -3  -7   5 1317.61 32.7742   1
  -3  -7   5 1159.32 20.9732   1
  -3  -7   5 1064.01 23.7791   1
   3   7  -5 1340.69 31.1458   1
  -3  -7   4 4144.87 54.0694   1
  -3  -7   4 4264.88 41.6784   1
   3   7  -4 4152.19 50.1406   1
  -3  -7   4 3831.34 60.4360   1
   3   7  -3 125.059 8.33008   1
  -3  -7   3 121.270 9.87098   1
  -3  -7   3 112.448 14.4785   1
  -3  -7   3 127.087 9.09853   1
   3   7  -2 900.431 18.8585   1
  -3  -7   2 833.215 29.5462   1
  -3  -7   2 802.224 38.0808   1
  -3  -7   2 873.346 19.7545   1
  -3  -7   1 294.572 9.16733   1
  -3  -7   1 322.479 9.16581   1
  -3  -7   1 310.523 28.3677   1
   3   7  -1 292.316 9.06485   1
  -3  -7   1 342.315 21.8798   1
  -3  -7   0 1492.61 49.1145   1
  -3  -7   0 1438.11 60.0765   1
  -3  -7  -1 1555.04 54.1410   1
  -3  -7  -1 1532.26 67.4060   1
   3   7   2 44.2218 17.2818   1
  -3  -7  -2 32.5725 13.2445   1
  -3  -7  -2 21.4563 14.8403   1
   3   7   3 653.342 54.0396   1
  -3  -7  -3 712.661 43.6817   1
  -3  -7  -3 574.716 51.9291   1
   3   7   4 476.124 53.7065   1
  -3  -7  -4 610.547 44.0169   1
  -3  -7  -4 579.717 53.8821   1
   3   7   5 51.2015 27.9264   1
  -3  -7  -5 29.2866 24.2855   1
  -3  -7  -5 42.0223 22.1042   1
   3   7   6 8.86177 27.7709   1
  -3  -7  -6 8.82744 23.6526   1
  -3  -7  -6 19.2191 34.7818   1
   3   7   7 274.998 46.3045   1
  -3  -7  -7 297.032 42.0307   1
  -3  -7  -7 235.935 52.8985   1
   3   7   8 335.203 63.5003   1
  -3  -7  -8 178.729 37.9226   1
  -3  -7  -8 192.955 57.6745   1
  -3  -8  18 57.7230 33.0095   1
  -3  -8  18 32.6847 22.6483   1
   3   8 -18 48.7329 25.4048   1
   3   8 -18 14.8728 36.7022   1
   3   8 -18 21.1760 17.1158   1
   3   8 -17 485.741 37.3871   1
   3   8 -17 442.998 48.7676   1
   3   8 -17 447.921 33.2757   1
  -3  -8  17 510.792 39.5065   1
  -3  -8  17 497.625 52.3041   1
   3   8 -16 1080.94 64.6473   1
   3   8 -16 1043.10 47.6862   1
   3   8 -16 1062.98 49.5107   1
  -3  -8  16 1128.86 54.1150   1
  -3  -8  16 1223.46 66.1649   1
   3   8 -15 372.039 28.8883   1
  -3  -8  15 411.693 36.8985   1
   3   8 -15 368.498 37.0958   1
   3   8 -15 369.977 28.0394   1
  -3  -8  14 148.377 19.5366   1
  -3  -8  14 159.453 23.2320   1
   3   8 -14 145.390 23.8361   1
   3   8 -14 121.360 17.5323   1
   3   8 -14 118.290 17.2173   1
  -3  -8  13 142.106 20.0684   1
  -3  -8  13 119.238 18.7203   1
   3   8 -13 113.077 19.2222   1
   3   8 -13 116.769 14.6816   1
   3   8 -13 84.8716 15.0227   1
  -3  -8  12 111.590 14.2531   1
  -3  -8  12 85.7193 14.5212   1
   3   8 -12 98.4687 15.0102   1
   3   8 -12 96.7621 11.7399   1
   3   8 -12 90.7091 13.8338   1
   3   8 -11 778.679 33.0542   1
   3   8 -11 779.324 24.0721   1
   3   8 -11 743.209 25.1258   1
  -3  -8  11 800.769 36.3261   1
   3   8 -10 490.011 14.3397   1
   3   8 -10 546.956 27.3802   1
   3   8 -10 521.723 12.3993   1
  -3  -8  10 567.296 29.4273   1
  -3  -8   9 28.7431 8.91859   1
   3   8  -9 41.8928 10.4179   1
   3   8  -8 2220.54 47.8614   1
  -3  -8   8 2175.87 51.1357   1
   3   8  -7 8474.66 90.2353   1
  -3  -8   7 8363.71 94.8107   1
   3   8  -6 1216.20 32.4387   1
  -3  -8   6 1211.26 34.1776   1
  -3  -8   5 2353.99 27.2484   1
  -3  -8   5 2465.38 36.5555   1
   3   8  -5 2644.63 44.3062   1
  -3  -8   5 2657.42 46.8165   1
  -3  -8   4 432.641 14.8113   1
  -3  -8   4 457.646 22.0830   1
  -3  -8   4 407.676 17.4382   1
   3   8  -4 396.091 15.7346   1
   3   8  -3 963.137 21.6454   1
  -3  -8   3 978.144 28.1170   1
  -3  -8   3 940.860 23.5519   1
  -3  -8   3 901.686 37.7810   1
   3   8  -2 2903.77 32.8315   1
  -3  -8   2 2940.47 34.0594   1
  -3  -8   2 3249.26 59.5591   1
  -3  -8   2 3051.30 77.0872   1
  -3  -8   1 855.305 35.2164   1
  -3  -8   1 767.775 44.9736   1
  -3  -8   0 1000.89 42.5598   1
  -3  -8   0 935.588 52.9275   1
  -3  -8  -1 177.070 27.4456   1
  -3  -8  -1 165.501 20.9566   1
   3   8   2 75.8151 25.7237   1
  -3  -8  -2 73.2191 18.8930   1
  -3  -8  -2 36.0967 18.6889   1
  -3  -8  -3 234.046 29.6443   1
   3   8   3 177.963 33.1797   1
  -3  -8  -3 174.610 33.9955   1
   3   8   4 585.335 56.9485   1
  -3  -8  -4 549.310 55.4250   1
  -3  -8  -4 674.956 48.5921   1
   3   8   5 1003.36 76.2439   1
  -3  -8  -5 1119.18 65.1443   1
  -3  -8  -5 1043.18 76.7355   1
   3   8   6 145.913 47.7145   1
  -3  -8  -6 184.307 35.7860   1
  -3  -8  -6 127.749 41.8979   1
  -3  -8  -7 89.0900 32.1685   1
  -3  -8  -7 145.753 55.9483   1
   3   9 -18 140.757 24.2086   1
  -3  -9  18 160.713 30.5433   1
   3   9 -17-1.04060 16.5527   1
   3   9 -17 24.0052 26.8709   1
   3   9 -17 4.66995 15.2341   1
   3   9 -16 306.765 26.6094   1
   3   9 -16 342.445 28.5383   1
   3   9 -16 395.130 39.0770   1
  -3  -9  16 351.503 31.9751   1
   3   9 -15 489.895 29.0253   1
   3   9 -15 458.456 36.2479   1
   3   9 -15 441.584 29.7287   1
  -3  -9  15 474.693 34.5124   1
  -3  -9  14 81.2266 18.1873   1
   3   9 -14 55.3149 11.9199   1
   3   9 -14 67.2850 15.7449   1
   3   9 -14 37.1761 13.0436   1
   3   9 -13 512.098 22.1122   1
   3   9 -13 526.186 29.8023   1
   3   9 -13 498.179 26.3371   1
  -3  -9  13 525.320 33.9795   1
  -3  -9  12 7.97136 10.0870   1
   3   9 -12 2.82293 3.60505   1
   3   9 -12 8.14135 4.25277   1
   3   9 -12 11.0871 9.24470   1
  -3  -9  11 29.4298 10.7192   1
   3   9 -11 11.9008 9.19116   1
   3   9 -10 626.462 29.0469   1
  -3  -9  10 651.385 31.6136   1
  -3  -9   9 761.097 32.7442   1
   3   9  -9 726.137 29.4339   1
   3   9  -8 254.241 17.0282   1
  -3  -9   8 266.114 18.3333   1
   3   9  -7 2602.89 50.1643   1
  -3  -9   7 2523.94 52.8947   1
   3   9  -6 1122.45 31.3960   1
  -3  -9   6 1137.48 33.5664   1
  -3  -9   5 506.869 18.3022   1
  -3  -9   5 509.235 12.6992   1
   3   9  -5 559.071 20.3431   1
  -3  -9   5 552.048 22.4653   1
  -3  -9   4 1053.58 24.8352   1
  -3  -9   4 1014.11 36.4081   1
  -3  -9   4 1068.94 27.1023   1
   3   9  -4 1086.03 26.1043   1
   3   9  -3 74.3597 7.11585   1
  -3  -9   3 78.9613 10.8279   1
  -3  -9   3 90.3137 7.90164   1
  -3  -9   3 78.0409 15.8443   1
  -3  -9   2 72.0891 5.39129   1
   3   9  -2 62.2181 4.71052   1
  -3  -9   2 79.6909 13.0157   1
  -3  -9   2 70.6771 16.3326   1
  -3  -9   1 27.5807 10.5430   1
  -3  -9   1 17.2443 14.5902   1
  -3  -9   0 107.225 18.5926   1
  -3  -9   0 86.9563 22.2510   1
   3   9   1 108.686 27.4946   1
  -3  -9  -1 181.795 24.8179   1
  -3  -9  -1 179.931 29.8405   1
   3   9   2 22.2367 24.4778   1
  -3  -9  -2-2.19090 16.8060   1
  -3  -9  -2-4.17896 23.4880   1
   3   9   3 418.959 50.2892   1
  -3  -9  -3 394.643 37.8054   1
  -3  -9  -3 384.379 46.4120   1
   3   9   4 62.3954 28.7422   1
  -3  -9  -4 19.8106 30.9016   1
  -3  -9  -4 61.0311 22.5636   1
   3   9   5 161.086 44.5262   1
  -3  -9  -5 75.8240 25.3509   1
  -3  -9  -5 165.783 43.0070   1
   3  10 -17 71.1785 24.6986   1
   3  10 -17 63.5037 15.4871   1
   3  10 -17 67.6764 20.7713   1
  -3 -10  17 77.8054 25.4541   1
   3  10 -16 15.7356 12.6751   1
   3  10 -16 17.7906 17.3107   1
   3  10 -16-0.06230 12.6953   1
  -3 -10  16 6.45093 14.7646   1
   3  10 -15 36.8649 13.5633   1
   3  10 -15 83.5291 11.6246   1
   3  10 -15 68.0363 15.7483   1
  -3 -10  15 68.1484 18.9971   1
   3  10 -14 33.6803 7.80693   1
   3  10 -14 36.9203 7.01411   1
   3  10 -14 21.3686 12.1151   1
  -3 -10  14 44.7742 16.3748   1
   3  10 -13 32.1785 11.4438   1
  -3 -10  13 13.1222 10.7096   1
   3  10 -12 14.5456 9.48850   1
  -3 -10  12 21.3974 9.21466   1
   3  10 -11 579.959 30.1736   1
  -3 -10  11 534.549 30.9174   1
   3  10 -10 73.6203 12.1824   1
  -3 -10  10 76.8164 13.7206   1
  -3 -10   9 592.805 29.7137   1
   3  10  -9 585.995 27.2814   1
   3  10  -8 204.743 15.9261   1
  -3 -10   8 210.995 18.0189   1
   3  10  -7 314.932 19.0096   1
  -3 -10   7 370.533 20.8642   1
   3  10  -6 99.7590 10.3935   1
  -3 -10   6 88.4584 10.8885   1
  -3 -10   5 51.1039 4.92081   1
  -3 -10   5 35.6223 7.56178   1
   3  10  -5 54.6435 7.81731   1
  -3 -10   5 55.2280 8.16311   1
   3  10  -4 1757.21 31.8922   1
  -3 -10   4 1845.18 36.2015   1
  -3 -10   4 1674.17 49.4416   1
  -3 -10   4 1684.14 33.8264   1
  -3 -10   3 826.900 19.8452   1
   3  10  -3 830.175 19.2453   1
  -3 -10   3 885.770 42.0892   1
  -3 -10   3 872.327 30.9824   1
  -3 -10   2 182.808 25.7897   1
  -3 -10   2 202.272 18.4660   1
  -3 -10   1 906.715 39.1088   1
  -3 -10   1 893.349 53.7210   1
  -3 -10   0 150.984 29.3141   1
  -3 -10   0 167.514 22.5348   1
  -3 -10  -1 836.299 47.4705   1
  -3 -10  -1 846.987 59.5247   1
  -3 -10  -2 175.810 25.8208   1
  -3 -10  -2 145.311 30.7375   1
  -3 -10  -3 175.673 30.9965   1
  -3 -10  -3 105.773 39.1335   1
  -3 -10  -4 54.1949 28.3200   1
  -3 -10  -4 12.2481 33.9694   1
   3  11 -17 72.9513 18.6356   1
   3  11 -17 47.5677 11.7665   1
   3  11 -17 30.3186 17.3933   1
  -3 -11  17 66.6167 20.2177   1
   3  11 -16 185.823 13.4051   1
   3  11 -16 157.332 14.8207   1
   3  11 -16 215.014 24.4583   1
  -3 -11  16 232.171 27.8358   1
   3  11 -15 10.4004 15.0298   1
  -3 -11  15 28.8403 19.0184   1
  -3 -11  14 296.938 28.7277   1
   3  11 -14 300.034 26.3285   1
   3  11 -13 795.623 37.8845   1
  -3 -11  13 846.556 41.8227   1
  -3 -11  12 800.386 39.3753   1
   3  11 -12 835.534 38.3644   1
   3  11 -11 21.0782 10.0600   1
  -3 -11  11-7.64377 12.7431   1
  -3 -11  10 79.9828 12.9706   1
   3  11 -10 75.5563 12.8847   1
  -3 -11   9 8.41811 9.73296   1
   3  11  -9 16.8297 9.36709   1
   3  11  -8 442.742 23.0720   1
  -3 -11   8 415.288 23.3880   1
  -3 -11   7 349.844 20.3531   1
   3  11  -7 353.243 19.2288   1
   3  11  -6 416.108 19.2219   1
  -3 -11   6 433.609 21.2369   1
  -3 -11   5 15.4843 6.61208   1
   3  11  -5 18.7954 5.73413   1
  -3 -11   5 12.9416 6.22962   1
  -3 -11   5 10.5144 3.69172   1
   3  11  -4 155.576 9.93723   1
  -3 -11   4 152.120 10.2033   1
  -3 -11   4 164.051 12.2701   1
  -3 -11   4 148.469 18.3320   1
  -3 -11   3 26.4950 4.17527   1
  -3 -11   3 36.3399 17.5147   1
  -3 -11   3 42.3878 9.82469   1
   3  11  -3 32.6084 4.25903   1
  -3 -11   2 522.714 30.3924   1
  -3 -11   2 536.105 39.1378   1
  -3 -11   1 1051.42 46.0718   1
  -3 -11   1 1056.92 61.5541   1
  -3 -11   0 467.984 36.1816   1
  -3 -11   0 398.570 41.0460   1
  -3 -11  -1 54.9644 18.9964   1
  -3 -11  -1 57.8007 31.5828   1
  -3 -11  -2 130.787 26.9488   1
  -3 -11  -2 144.734 36.1054   1
  -3 -11  -3 54.5570 29.9392   1
  -3 -11  -3 51.1169 44.0312   1
   3  12 -16 253.455 25.6817   1
  -3 -12  16 200.481 27.4605   1
   3  12 -15 454.751 32.6609   1
  -3 -12  15 488.584 37.2759   1
   3  12 -14 31.0248 13.7175   1
  -3 -12  14 50.8195 19.8365   1
   3  12 -13 318.486 25.1634   1
  -3 -12  13 325.193 27.6401   1
   3  12 -12 151.153 17.9818   1
  -3 -12  12 181.462 22.0246   1
   3  12 -11 111.794 16.3030   1
  -3 -12  11 140.111 18.1935   1
   3  12 -10 12.2753 9.23276   1
  -3 -12  10-22.8996 12.4649   1
   3  12  -9 331.013 21.4769   1
  -3 -12   9 304.919 22.3829   1
   3  12  -8 179.007 15.8882   1
  -3 -12   8 185.674 16.7908   1
  -3 -12   7 503.932 24.5252   1
   3  12  -7 507.783 23.3044   1
  -3 -12   6 1224.73 34.8283   1
   3  12  -6 1184.65 32.4866   1
   3  12  -5 65.7880 8.49448   1
  -3 -12   5 59.4724 10.9167   1
  -3 -12   5 66.0728 6.34710   1
  -3 -12   5 69.6125 9.13768   1
  -3 -12   4 798.484 20.6155   1
   3  12  -4 827.408 20.4909   1
  -3 -12   4 932.352 28.4932   1
  -3 -12   3 466.009 25.6433   1
  -3 -12   3 495.586 37.9396   1
  -3 -12   2 51.9642 15.8432   1
  -3 -12   2 52.0560 25.9547   1
  -3 -12   1 34.9047 16.9436   1
  -3 -12   1 25.3724 24.9450   1
  -3 -12   0 101.248 23.5445   1
  -3 -12   0 86.3143 31.1598   1
  -3 -12  -1 65.9042 23.6808   1
  -3 -12  -1 81.5856 34.8123   1
   3  13 -16 12.9868 18.8422   1
  -3 -13  16 26.2246 21.5773   1
   3  13 -15 285.133 28.6274   1
  -3 -13  15 281.826 30.4588   1
  -3 -13  14 252.289 27.0694   1
   3  13 -14 262.703 25.6646   1
  -3 -13  13-44.7476 17.9431   1
   3  13 -13 3.38758 11.2552   1
   3  13 -12 112.221 17.3091   1
  -3 -13  12 128.164 19.1818   1
   3  13 -11 257.603 22.6704   1
  -3 -13  11 212.009 21.7887   1
   3  13 -10 617.864 30.2540   1
  -3 -13  10 540.048 30.9845   1
  -3 -13   9 4.39763 9.16081   1
   3  13  -9 6.87418 9.61263   1
  -3 -13   8 361.218 23.3902   1
   3  13  -8 369.566 22.2102   1
   3  13  -7 6.14053 7.96720   1
  -3 -13   7 15.0517 10.1311   1
   3  13  -6 451.176 20.4588   1
  -3 -13   6 429.073 21.5929   1
  -3 -13   5 664.431 17.9851   1
   3  13  -5 694.702 20.8580   1
  -3 -13   5 722.300 22.3534   1
   3  13  -4 79.2653 5.42997   1
  -3 -13   4 149.054 14.4046   1
  -3 -13   4 80.1937 5.96633   1
  -3 -13   4 126.637 20.1855   1
  -3 -13   3 18.1204 12.2715   1
  -3 -13   3 3.33790 19.0525   1
  -3 -13   2 23.5676 24.5562   1
  -3 -13   2 61.2328 16.6317   1
  -3 -13   1 117.310 22.5163   1
  -3 -13   1 83.1420 33.2412   1
  -3 -14  15 19.6680 21.5437   1
   3  14 -15-43.1376 21.9381   1
  -3 -14  14 69.7465 18.9704   1
   3  14 -14 77.5630 20.0832   1
  -3 -14  13 124.729 19.6563   1
   3  14 -13 112.273 18.1308   1
  -3 -14  12 9.44175 14.2434   1
   3  14 -12 29.1842 13.3786   1
  -3 -14  11 24.1462 13.4647   1
   3  14 -11 43.7384 14.1522   1
  -3 -14  10 252.344 22.3981   1
   3  14 -10 271.741 22.7416   1
  -3 -14   9 8.89677 11.0452   1
   3  14  -9 4.93494 9.75032   1
   3  14  -8 780.369 30.7379   1
  -3 -14   8 817.374 33.0521   1
  -3 -14   7 269.798 18.9346   1
   3  14  -7 290.574 18.6857   1
   3  14  -6 23.0546 8.11614   1
  -3 -14   6 27.6116 7.72610   1
  -3 -14   5 82.2926 7.76271   1
  -3 -14   5 83.6283 7.92729   1
   3  14  -5 74.3845 7.39999   1
  -3 -14   5 57.6125 10.0787   1
  -3 -14   4 46.1185 19.2292   1
  -3 -14   4 40.4819 10.0952   1
  -3 -14   3 30.9956 23.6753   1
  -3 -14   3 59.3310 16.4901   1
  -3 -15  12 300.403 28.6935   1
   3  15 -12 321.915 26.6046   1
  -3 -15  11 173.900 22.4458   1
   3  15 -11 228.976 23.4142   1
  -3 -15  10 12.0954 13.3543   1
   3  15 -10 41.8400 14.3165   1
  -3 -15   9 328.286 24.2104   1
   3  15  -9 326.295 22.4391   1
   3  15  -8 28.6311 10.9718   1
  -3 -15   8 18.3722 10.8321   1
  -3 -15   7 20.8782 9.40607   1
   3  15  -7-5.98927 9.12304   1
   4 -18   6 190.144 21.0860   1
   4 -18   7 89.1281 16.0749   1
  -4  18  -7 74.1553 28.1770   1
   4 -18   7 88.1933 14.9366   1
  -4  18  -7 94.9368 19.9779   1
   4 -18   8 13.8982 11.7879   1
  -4  18  -8 30.7646 14.2620   1
   4 -18   8 2.17504 12.2193   1
  -4  18  -8-15.8359 22.9959   1
   4 -18   9 24.1747 12.8481   1
   4 -18   9 11.6505 11.2462   1
  -4  18  -9 31.3066 17.8148   1
  -4  18  -9 15.1657 19.7437   1
  -4  18 -10 47.8682 18.2122   1
   4 -18  10 41.4988 15.8070   1
   4 -18  10 10.9480 10.1667   1
  -4  18 -10 53.6095 22.1935   1
   4 -18  11 45.8640 12.1139   1
  -4  18 -11 61.9711 20.3491   1
  -4  18 -11 68.3658 19.1447   1
   4 -18  11 90.5960 19.0954   1
  -4  17  -3 55.4815 12.9421   1
  -4  17  -3 38.3562 12.4428   1
  -4  17  -3 56.6152 33.2599   1
   4 -17   3 54.6754 19.9366   1
   4 -17   4 278.800 21.3814   1
  -4  17  -4 344.279 23.5847   1
   4 -17   4 273.383 25.9655   1
  -4  17  -4 291.378 43.8844   1
  -4  17  -4 332.596 25.3182   1
  -4  17  -5 130.696 16.6626   1
  -4  17  -5 138.777 18.6517   1
   4 -17   5 104.577 14.5188   1
   4 -17   5 97.5891 18.0681   1
  -4  17  -5 102.137 29.2287   1
   4 -17   6 230.770 19.8253   1
   4 -17   6 260.050 22.0299   1
  -4  17  -6 259.881 24.5905   1
  -4  17  -6 220.359 35.1133   1
  -4  17  -7 85.1296 14.5988   1
   4 -17   7 69.6010 14.7320   1
  -4  17  -7 42.0659 20.8700   1
   4 -17   7 75.0616 14.2075   1
  -4  17  -8 24.2347 15.3485   1
   4 -17   8 16.7286 9.77389   1
   4 -17   8 13.1450 10.7935   1
  -4  17  -8 7.80858 18.6736   1
  -4  17  -9 132.508 21.5736   1
   4 -17   9 122.255 15.6381   1
   4 -17   9 105.177 17.8175   1
  -4  17  -9 130.960 25.9667   1
   4 -17  10 256.725 20.4782   1
   4 -17  10 260.965 24.2269   1
  -4  17 -10 248.260 28.6253   1
  -4  17 -10 264.725 26.8970   1
  -4  17 -11 399.036 34.8594   1
   4 -17  11 404.269 30.4562   1
   4 -17  11 347.688 23.5790   1
  -4  17 -11 325.187 31.8359   1
  -4  17 -12 24.7086 19.3273   1
   4 -17  12 30.5868 11.8220   1
  -4  17 -12 34.4862 15.9666   1
  -4  17 -12 3.39138 19.1736   1
  -4  17 -13 173.379 26.7201   1
  -4  17 -13 102.894 21.6599   1
   4 -17  13 112.335 20.6813   1
  -4  17 -13 122.854 24.6086   1
  -4  17 -14 79.6808 24.6430   1
   4 -17  14 73.5574 22.0531   1
  -4  17 -14 37.5017 21.7504   1
  -4  17 -14 43.7013 24.8749   1
  -4  16  -1-16.3958 32.1360   1
   4 -16   1 6.52778 22.7799   1
  -4  16  -1 0.24433 8.47690   1
  -4  16  -1 0.77916 9.91480   1
  -4  16  -2 122.292 16.2931   1
   4 -16   2 102.365 24.6802   1
  -4  16  -2 110.390 13.4219   1
  -4  16  -2 107.689 35.0221   1
   4 -16   3 54.3853 10.7437   1
  -4  16  -3 44.3822 29.4151   1
   4 -16   3 58.7399 18.7170   1
  -4  16  -3 77.2583 12.5521   1
  -4  16  -3 73.8670 14.5269   1
  -4  16  -4 88.4942 13.5636   1
   4 -16   4 65.4036 11.6995   1
   4 -16   4 74.5002 17.0043   1
  -4  16  -4 92.9856 27.9547   1
  -4  16  -4 84.7834 15.5051   1
   4 -16   5 117.421 14.1964   1
   4 -16   5 99.3774 18.2063   1
  -4  16  -5 118.086 16.6754   1
  -4  16  -5 113.978 28.4575   1
  -4  16  -5 111.502 16.8519   1
   4 -16   6 11.1621 8.98488   1
   4 -16   6 19.0936 11.9249   1
  -4  16  -6 33.8075 23.2151   1
  -4  16  -6 4.96036 10.6219   1
  -4  16  -7 36.9544 17.6765   1
   4 -16   7 40.9206 11.8635   1
   4 -16   7 48.1160 12.6958   1
  -4  16  -7 65.5996 15.3968   1
  -4  16  -8 18.9121 13.2617   1
   4 -16   8 22.2615 10.4347   1
   4 -16   8 17.8017 12.0004   1
  -4  16  -8 45.8049 17.5099   1
  -4  16  -9 98.7658 18.5822   1
   4 -16   9 90.3677 16.0678   1
  -4  16  -9 35.6153 17.2398   1
   4 -16   9 73.7350 13.7884   1
   4 -16  10 3.80331 10.4745   1
  -4  16 -10 23.1108 15.5618   1
  -4  16 -10 5.51541 17.3770   1
   4 -16  10 22.8863 11.0293   1
  -4  16 -11 364.891 32.2440   1
   4 -16  11 343.244 23.2725   1
   4 -16  11 351.859 26.3536   1
  -4  16 -11 378.199 31.6835   1
  -4  16 -12 70.6499 21.2033   1
   4 -16  12 60.6183 15.2211   1
   4 -16  12 83.8980 17.5584   1
  -4  16 -12 47.4479 20.0601   1
  -4  16 -12 93.5403 21.9093   1
  -4  16 -13 93.8590 21.0831   1
  -4  16 -13 104.254 24.1820   1
  -4  16 -13 105.353 23.5893   1
   4 -16  13 86.7854 17.5976   1
  -4  16 -14 189.343 27.5584   1
   4 -16  14 177.581 25.7434   1
  -4  16 -14 143.087 20.7061   1
  -4  16 -14 109.414 27.5020   1
  -4  16 -15 195.359 25.5946   1
   4 -16  15 196.029 25.9078   1
  -4  16 -15 203.692 30.1153   1
  -4  16 -15 222.692 33.9601   1
   4 -15  -1 78.9990 31.1659   1
  -4  15   1 102.720 12.8370   1
  -4  15   1 96.3345 10.4162   1
[truncated: 4,828,742 more chars]
